# Supplementary material for: Integrated molecular subtyping defines a curable oligometastatic state in colorectal liver metastasis
Source: Nat Commun. 2018 May 4;9:1793. doi: 10.1038/s41467-018-04278-6 (PMC5935683; doi:10.1038/s41467-018-04278-6)
Supplement: Supplementary file 4 — Supplementary Data 1 [file 41467_2018_4278_MOESM4_ESM.xls]

## Sheet: Table 1
Sample ID	Institution	Source	miRNA	RNA Seq	Hybrid Capture Seq
NS1	NorthShore Univ.	Liver Metastasis	x	x	x
NS10	NorthShore Univ.	Liver Metastasis	x	x
NS11	NorthShore Univ.	Liver Metastasis	x	x	x
NS12	NorthShore Univ.	Liver Metastasis	x	x	x
NS13	NorthShore Univ.	Liver Metastasis	x	x
NS14	NorthShore Univ.	Liver Metastasis	x	x
NS15	NorthShore Univ.	Liver Metastasis	x	x	x
NS16	NorthShore Univ.	Liver Metastasis	x	x
NS17	NorthShore Univ.	Liver Metastasis	x	x
NS18	NorthShore Univ.	Liver Metastasis	x	x	x
NS19	NorthShore Univ.	Liver Metastasis	x	x	x
NS2	NorthShore Univ.	Liver Metastasis	x
NS20	NorthShore Univ.	Liver Metastasis	x		x
NS21	NorthShore Univ.	Liver Metastasis	x	x
NS22	NorthShore Univ.	Liver Metastasis	x		x
NS23	NorthShore Univ.	Liver Metastasis	x		x
NS24	NorthShore Univ.	Liver Metastasis	x	x	x
NS25	NorthShore Univ.	Liver Metastasis	x	x	x
NS26	NorthShore Univ.	Liver Metastasis	x		x
NS27	NorthShore Univ.	Liver Metastasis	x	x
NS28	NorthShore Univ.	Liver Metastasis	x	x
NS29	NorthShore Univ.	Liver Metastasis	x		x
NS3	NorthShore Univ.	Liver Metastasis	x	x
NS30	NorthShore Univ.	Liver Metastasis	x	x	x
NS31	NorthShore Univ.	Liver Metastasis	x	x	x
NS32	NorthShore Univ.	Liver Metastasis	x	x
NS33	NorthShore Univ.	Liver Metastasis	x
NS34	NorthShore Univ.	Liver Metastasis	x	x
NS35	NorthShore Univ.	Liver Metastasis	x	x	x
NS4	NorthShore Univ.	Liver Metastasis	x	x	x
NS5	NorthShore Univ.	Liver Metastasis	x	x
NS6	NorthShore Univ.	Liver Metastasis	x	x	x
NS7	NorthShore Univ.	Liver Metastasis	x	x	x
NS8	NorthShore Univ.	Liver Metastasis	x	x
NS9	NorthShore Univ.	Liver Metastasis	x	x	x
UC1	Univ. of Chicago	Liver Metastasis	x	x
UC10	Univ. of Chicago	Liver Metastasis	x
UC11	Univ. of Chicago	Liver Metastasis	x	x	x
UC12	Univ. of Chicago	Liver Metastasis	x
UC13	Univ. of Chicago	Liver Metastasis	x
UC14	Univ. of Chicago	Liver Metastasis	x	x
UC15	Univ. of Chicago	Liver Metastasis	x	x
UC16	Univ. of Chicago	Liver Metastasis	x
UC17	Univ. of Chicago	Liver Metastasis	x	x
UC18	Univ. of Chicago	Liver Metastasis	x	x
UC19	Univ. of Chicago	Liver Metastasis	x	x	x
UC2	Univ. of Chicago	Liver Metastasis	x	x
UC20	Univ. of Chicago	Liver Metastasis	x	x
UC21	Univ. of Chicago	Liver Metastasis	x	x	x
UC22	Univ. of Chicago	Liver Metastasis	x	x
UC23	Univ. of Chicago	Liver Metastasis			x
UC24	Univ. of Chicago	Liver Metastasis	x	x
UC25	Univ. of Chicago	Liver Metastasis	x	x
UC26	Univ. of Chicago	Liver Metastasis	x		x
UC27	Univ. of Chicago	Liver Metastasis	x	x	x
UC28	Univ. of Chicago	Liver Metastasis	x	x	x
UC29	Univ. of Chicago	Liver Metastasis	x	x	x
UC3	Univ. of Chicago	Liver Metastasis	x
UC30	Univ. of Chicago	Liver Metastasis	x	x
UC31	Univ. of Chicago	Liver Metastasis	x	x	x
UC32	Univ. of Chicago	Liver Metastasis	x	x
UC33	Univ. of Chicago	Liver Metastasis	x	x	x
UC34	Univ. of Chicago	Liver Metastasis	x	x	x
UC35	Univ. of Chicago	Liver Metastasis			x
UC36	Univ. of Chicago	Liver Metastasis	x		x
UC37	Univ. of Chicago	Liver Metastasis	x	x	x
UC38	Univ. of Chicago	Liver Metastasis	x		x
UC39	Univ. of Chicago	Liver Metastasis	x	x
UC4	Univ. of Chicago	Liver Metastasis	x	x
UC40	Univ. of Chicago	Liver Metastasis	x	x
UC41	Univ. of Chicago	Liver Metastasis	x	x	x
UC42	Univ. of Chicago	Liver Metastasis	x	x
UC43	Univ. of Chicago	Liver Metastasis	x	x	x
UC44	Univ. of Chicago	Liver Metastasis	x	x
UC45	Univ. of Chicago	Liver Metastasis	x	x	x
UC46	Univ. of Chicago	Liver Metastasis	x	x
UC47	Univ. of Chicago	Liver Metastasis	x	x
UC48	Univ. of Chicago	Liver Metastasis	x		x
UC49	Univ. of Chicago	Liver Metastasis	x	x	x
UC5	Univ. of Chicago	Liver Metastasis	x	x	x
UC50	Univ. of Chicago	Liver Metastasis	x	x
UC51	Univ. of Chicago	Liver Metastasis	x	x	x
UC52	Univ. of Chicago	Liver Metastasis	x	x
UC53	Univ. of Chicago	Liver Metastasis	x	x	x
UC54	Univ. of Chicago	Liver Metastasis	x	x
UC55	Univ. of Chicago	Liver Metastasis	x	x	x
UC56	Univ. of Chicago	Liver Metastasis		x	x
UC57	Univ. of Chicago	Liver Metastasis	x	x	x
UC58	Univ. of Chicago	Liver Metastasis	x	x	x
UC59	Univ. of Chicago	Liver Metastasis	x	x	x
UC6	Univ. of Chicago	Liver Metastasis		x
UC60	Univ. of Chicago	Liver Metastasis			x
UC61	Univ. of Chicago	Liver Metastasis	x	x
UC62	Univ. of Chicago	Liver Metastasis	x	x	x
UC63	Univ. of Chicago	Liver Metastasis	x
UC64	Univ. of Chicago	Liver Metastasis	x		x
UC65	Univ. of Chicago	Liver Metastasis	x	x
UC66	Univ. of Chicago	Liver Metastasis	x	x
UC67	Univ. of Chicago	Liver Metastasis	x
UC68	Univ. of Chicago	Liver Metastasis	x	x	x
UC69	Univ. of Chicago	Liver Metastasis	x
UC7	Univ. of Chicago	Liver Metastasis	x	x
UC70	Univ. of Chicago	Liver Metastasis	x	x	x
UC71	Univ. of Chicago	Liver Metastasis	x	x
UC72	Univ. of Chicago	Liver Metastasis	x	x
UC73	Univ. of Chicago	Liver Metastasis	x	x	x
UC74	Univ. of Chicago	Liver Metastasis	x	x	x
UC75	Univ. of Chicago	Liver Metastasis	x	x
UC76	Univ. of Chicago	Liver Metastasis	x		x
UC77	Univ. of Chicago	Liver Metastasis	x		x
UC78	Univ. of Chicago	Liver Metastasis	x	x	x
UC79	Univ. of Chicago	Liver Metastasis	x	x
UC8	Univ. of Chicago	Liver Metastasis	x	x
UC80	Univ. of Chicago	Liver Metastasis	x	x
UC81	Univ. of Chicago	Liver Metastasis	x	x
UC82	Univ. of Chicago	Liver Metastasis	x	x
UC83	Univ. of Chicago	Liver Metastasis	x	x
UC84	Univ. of Chicago	Liver Metastasis	x	x
UC85	Univ. of Chicago	Liver Metastasis	x	x
UC86	Univ. of Chicago	Liver Metastasis	x
UC9	Univ. of Chicago	Liver Metastasis	x	x	x
