# Supplementary material for: Integrated molecular subtyping defines a curable oligometastatic state in colorectal liver metastasis
Source: Nat Commun. 2018 May 4;9:1793. doi: 10.1038/s41467-018-04278-6 (PMC5935683; doi:10.1038/s41467-018-04278-6)
Supplement: Supplementary file 5 — Supplementary Data 2 [file 41467_2018_4278_MOESM5_ESM.xls]

## Sheet: 1v2,3
Ensembl ID	Gene Symbol	log2FC (1v2,3)	adj P-Value
ENSG00000114113	RBP2	2.40238	0.000208982
ENSG00000188176	SMTNL2	2.39735	0.000243497
ENSG00000101958	GLRA2	1.84913	0.0148803
ENSG00000165730	STOX1	1.81457	0.000376488
ENSG00000124882	EREG	1.8022	3.30361e-05
ENSG00000068615	REEP1	1.72856	0.024395
ENSG00000149295	DRD2	1.71807	0.0387332
ENSG00000188883	KLRG2	1.68634	0.0150768
ENSG00000184368	MAP7D2	1.67044	0.0426725
ENSG00000130234	ACE2	1.55808	0.0111526
ENSG00000164076	CAMKV	1.50786	0.0362061
ENSG00000110195	FOLR1	1.45285	0.0496539
ENSG00000168243	GNG4	1.4424	0.00215558
ENSG00000135917	SLC19A3	1.42065	5.72027e-05
ENSG00000186198	SLC51B	1.41308	0.00241218
ENSG00000064195	DLX3	1.40369	0.0422598
ENSG00000109321	AREG	1.37472	1.5288e-05
ENSG00000151838	CCDC175	1.35661	0.00125377
ENSG00000139292	LGR5	1.33092	0.00110941
ENSG00000145569	FAM105A	1.27518	9.64837e-08
ENSG00000134215	VAV3	1.26936	3.00521e-05
ENSG00000155850	SLC26A2	1.26128	0.0080255
ENSG00000102924	CBLN1	1.26063	0.0275517
ENSG00000108576	SLC6A4	1.25156	0.0342596
ENSG00000275004	ZNF280B	1.24127	5.1556e-05
ENSG00000132821	VSTM2L	1.24035	0.0244533
ENSG00000130055	GDPD2	1.21216	0.0162963
ENSG00000144354	CDCA7	1.20238	2.12792e-05
ENSG00000159409	CELF3	1.19968	0.0335064
ENSG00000155380	SLC16A1	1.19739	1.26489e-06
ENSG00000186564	FOXD2	1.19484	0.00103694
ENSG00000181690	PLAG1	1.18506	0.00538507
ENSG00000196604	POTEF	1.16987	0.0397954
ENSG00000118557	PMFBP1	1.1599	0.0152575
ENSG00000164649	CDCA7L	1.15953	1.8842e-05
ENSG00000116299	KIAA1324	1.14193	0.0192761
ENSG00000117834	SLC5A9	1.13332	0.0204977
ENSG00000154639	CXADR	1.11588	8.00911e-08
ENSG00000142606	MMEL1	1.11378	0.0192902
ENSG00000021300	PLEKHB1	1.10983	0.00356057
ENSG00000112742	TTK	1.10766	1.46899e-05
ENSG00000158555	GDPD5	1.10168	0.00095828
ENSG00000088325	TPX2	1.09836	2.63438e-05
ENSG00000196172	ZNF681	1.09807	0.00182475
ENSG00000254726	MEX3A	1.08747	0.000197599
ENSG00000189431	RASSF10	1.08684	0.00870315
ENSG00000164398	ACSL6	1.08422	0.0152218
ENSG00000137251	TINAG	1.0828	0.0116977
ENSG00000132970	WASF3	1.08199	0.0273479
ENSG00000131747	TOP2A	1.07807	8.1531e-05
ENSG00000000003	TSPAN6	1.06641	2.51158e-06
ENSG00000188124	OR2AG2	1.06509	0.0120844
ENSG00000198535	C2CD4A	1.06292	0.0165222
ENSG00000166866	MYO1A	1.04161	0.00118413
ENSG00000213160	KLHL23	1.03922	2.88262e-07
ENSG00000161082	CELF5	1.03349	0.0411004
ENSG00000164362	TERT	1.02595	0.0168418
ENSG00000184933	OR6A2	1.02215	0.00818559
ENSG00000104537	ANXA13	1.01842	0.0176493
ENSG00000104147	OIP5	1.01133	0.000574736
ENSG00000136425	CIB2	1.01026	0.00491377
ENSG00000106541	AGR2	1.01019	0.000511074
ENSG00000126003	PLAGL2	1.00639	2.3823e-05
ENSG00000136982	DSCC1	1.00485	0.000122738
ENSG00000117069	ST6GALNAC5	-1.00078	0.00778042
ENSG00000102879	CORO1A	-1.00105	0.000318174
ENSG00000214140	PRCD	-1.00143	0.00253317
ENSG00000137868	STRA6	-1.00184	0.0233998
ENSG00000113657	DPYSL3	-1.00214	0.000167553
ENSG00000169902	TPST1	-1.0024	8.10998e-05
ENSG00000127951	FGL2	-1.0025	0.000642762
ENSG00000146859	TMEM140	-1.00275	0.000108882
ENSG00000172243	CLEC7A	-1.00338	0.000929502
ENSG00000144824	PHLDB2	-1.00477	0.00011297
ENSG00000196209	SIRPB2	-1.006	6.78815e-05
ENSG00000204389	HSPA1A	-1.0064	0.0385037
ENSG00000071282	LMCD1	-1.00739	1.14568e-05
ENSG00000162461	SLC25A34	-1.00773	0.000230625
ENSG00000168779	SHOX2	-1.00875	0.0297154
ENSG00000213398	LCAT	-1.00899	0.000376827
ENSG00000149591	TAGLN	-1.00935	8.33812e-05
ENSG00000150656	CNDP1	-1.00953	0.0464804
ENSG00000173918	C1QTNF1	-1.00969	2.47492e-06
ENSG00000103544	C16orf62	-1.01008	4.781e-05
ENSG00000164220	F2RL2	-1.01027	0.00400913
ENSG00000005243	COPZ2	-1.01028	3.00382e-05
ENSG00000150681	RGS18	-1.01112	0.00423864
ENSG00000135046	ANXA1	-1.01168	0.000329194
ENSG00000184588	PDE4B	-1.0118	0.000489961
ENSG00000004399	PLXND1	-1.01214	1.33346e-06
ENSG00000130270	ATP8B3	-1.01263	0.00145895
ENSG00000155269	GPR78	-1.01374	0.0149428
ENSG00000161835	GRASP	-1.01402	0.000287209
ENSG00000078098	FAP	-1.01513	7.35271e-05
ENSG00000007129	CEACAM21	-1.01554	0.00225095
ENSG00000162849	KIF26B	-1.01578	0.000624406
ENSG00000120913	PDLIM2	-1.01612	1.07962e-07
ENSG00000129514	FOXA1	-1.01743	0.0200659
ENSG00000169129	AFAP1L2	-1.01764	0.000693535
ENSG00000133104	SPG20	-1.01776	1.30418e-05
ENSG00000184979	USP18	-1.01778	0.00338639
ENSG00000086288	NME8	-1.01848	0.00069269
ENSG00000174837	EMR1	-1.01877	0.0284793
ENSG00000170989	S1PR1	-1.01923	0.000187363
ENSG00000185652	NTF3	-1.01939	0.00782992
ENSG00000171700	RGS19	-1.02106	1.02545e-05
ENSG00000166292	TMEM100	-1.02108	0.00925434
ENSG00000135905	DOCK10	-1.0222	0.00010271
ENSG00000145244	CORIN	-1.02236	0.000378948
ENSG00000113389	NPR3	-1.02242	0.000778194
ENSG00000183837	PNMA3	-1.0226	0.0286696
ENSG00000142227	EMP3	-1.02275	3.02792e-06
ENSG00000136689	IL1RN	-1.02289	0.00497064
ENSG00000088538	DOCK3	-1.02299	0.00347685
ENSG00000104267	CA2	-1.02308	0.00359715
ENSG00000162946	DISC1	-1.02311	3.83587e-05
ENSG00000182885	GPR97	-1.02351	0.00383675
ENSG00000090339	ICAM1	-1.02393	2.16095e-05
ENSG00000174004	NRROS	-1.02503	0.00110282
ENSG00000134326	CMPK2	-1.0253	0.000825354
ENSG00000178404	KIAA1731NL	-1.02626	1.63415e-05
ENSG00000254535	PABPC4L	-1.02626	0.000606648
ENSG00000127084	FGD3	-1.02656	2.72501e-05
ENSG00000260729	RP11-106M3.2	-1.02669	0.00380855
ENSG00000088756	ARHGAP28	-1.0268	0.0139692
ENSG00000174640	SLCO2A1	-1.02708	0.00460141
ENSG00000254521	SIGLEC12	-1.0271	0.0131532
ENSG00000150995	ITPR1	-1.02786	3.14471e-07
ENSG00000135094	SDS	-1.02819	0.0133038
ENSG00000077092	RARB	-1.02824	1.24729e-05
ENSG00000107518	ATRNL1	-1.02873	0.00280047
ENSG00000135842	FAM129A	-1.02886	6.49193e-06
ENSG00000134242	PTPN22	-1.02976	0.00024393
ENSG00000135709	KIAA0513	-1.02979	5.10681e-05
ENSG00000171033	PKIA	-1.02985	0.0479679
ENSG00000141497	ZMYND15	-1.03004	2.90319e-05
ENSG00000156113	KCNMA1	-1.031	0.00286987
ENSG00000004776	HSPB6	-1.03107	0.00227473
ENSG00000143110	C1orf162	-1.0319	4.781e-05
ENSG00000185634	SHC4	-1.03191	0.00291764
ENSG00000132932	ATP8A2	-1.03262	0.00632176
ENSG00000160469	BRSK1	-1.03285	0.000460022
ENSG00000137094	DNAJB5	-1.03396	6.18202e-06
ENSG00000129116	PALLD	-1.0341	1.09763e-05
ENSG00000204682	CASC10	-1.0345	0.00605214
ENSG00000197380	DACT3	-1.03472	6.51406e-06
ENSG00000138185	ENTPD1	-1.03481	1.26735e-05
ENSG00000164330	EBF1	-1.0356	0.000146673
ENSG00000036530	CYP46A1	-1.03595	0.00826235
ENSG00000151650	VENTX	-1.03599	0.0313684
ENSG00000175262	C1orf127	-1.03617	0.0120462
ENSG00000269404	SPIB	-1.03666	0.013084
ENSG00000144837	PLA1A	-1.03783	0.019429
ENSG00000171951	SCG2	-1.0385	0.0310134
ENSG00000196923	PDLIM7	-1.0395	2.10135e-05
ENSG00000178498	DTX3	-1.03987	7.03238e-05
ENSG00000143387	CTSK	-1.04015	1.05242e-05
ENSG00000160471	COX6B2	-1.04032	0.00201359
ENSG00000157654	PALM2-AKAP2	-1.04054	0.00119669
ENSG00000131015	ULBP2	-1.04089	0.00446572
ENSG00000143995	MEIS1	-1.04093	3.30344e-05
ENSG00000167549	CORO6	-1.04107	0.00441683
ENSG00000137507	LRRC32	-1.04127	1.5046e-05
ENSG00000167476	JSRP1	-1.04276	0.00321037
ENSG00000162687	KCNT2	-1.04338	0.000359668
ENSG00000167850	CD300C	-1.04354	0.000492358
ENSG00000148516	ZEB1	-1.04355	6.53044e-06
ENSG00000119699	TGFB3	-1.04368	5.10681e-05
ENSG00000089692	LAG3	-1.04371	0.000887602
ENSG00000101307	SIRPB1	-1.04395	0.00133543
ENSG00000162426	SLC45A1	-1.04398	0.000349024
ENSG00000124813	RUNX2	-1.04432	5.63003e-05
ENSG00000166183	ASPG	-1.0447	0.0465829
ENSG00000013619	MAMLD1	-1.04527	3.14471e-07
ENSG00000139572	GPR84	-1.04552	0.00123633
ENSG00000140519	RHCG	-1.04554	0.0388606
ENSG00000049246	PER3	-1.04572	5.42012e-05
ENSG00000160321	ZNF208	-1.04581	0.0135786
ENSG00000140859	KIFC3	-1.04588	5.19906e-05
ENSG00000138639	ARHGAP24	-1.04593	4.62262e-05
ENSG00000266094	RASSF5	-1.0463	4.08124e-05
ENSG00000169418	NPR1	-1.04721	0.00235917
ENSG00000138944	KIAA1644	-1.04771	0.00186412
ENSG00000139899	CBLN3	-1.04782	5.96005e-05
ENSG00000067445	TRO	-1.04859	1.16543e-05
ENSG00000169554	ZEB2	-1.04905	1.27047e-05
ENSG00000161298	ZNF382	-1.05006	2.08379e-05
ENSG00000057657	PRDM1	-1.05048	2.76635e-05
ENSG00000186354	C9orf47	-1.05067	0.00797812
ENSG00000105137	SYDE1	-1.05078	2.58796e-06
ENSG00000121068	TBX2	-1.05137	8.64705e-05
ENSG00000173320	STOX2	-1.05226	0.00204874
ENSG00000128918	ALDH1A2	-1.05228	0.00294197
ENSG00000196632	WNK3	-1.05239	0.00243424
ENSG00000143552	NUP210L	-1.05258	0.000741341
ENSG00000185100	ADSSL1	-1.05278	6.589e-05
ENSG00000074966	TXK	-1.05316	0.000514017
ENSG00000065413	ANKRD44	-1.05371	1.313e-05
ENSG00000104951	IL4I1	-1.05378	0.00486923
ENSG00000107738	C10orf54	-1.05387	6.78455e-07
ENSG00000082014	SMARCD3	-1.0543	6.10459e-06
ENSG00000244242	IFITM10	-1.05436	3.12165e-05
ENSG00000129244	ATP1B2	-1.05443	0.000491418
ENSG00000176049	JAKMIP2	-1.05484	0.0169213
ENSG00000112799	LY86	-1.05514	0.00635743
ENSG00000153064	BANK1	-1.05534	0.0217234
ENSG00000172322	CLEC12A	-1.05775	0.00530662
ENSG00000074660	SCARF1	-1.0581	2.82629e-07
ENSG00000146054	TRIM7	-1.05838	0.0172154
ENSG00000171533	MAP6	-1.05872	2.04347e-05
ENSG00000187800	PEAR1	-1.05904	3.9877e-05
ENSG00000154734	ADAMTS1	-1.05929	0.000810995
ENSG00000113721	PDGFRB	-1.05933	4.81498e-05
ENSG00000186469	GNG2	-1.05935	3.46938e-05
ENSG00000095370	SH2D3C	-1.05976	3.2622e-06
ENSG00000185338	SOCS1	-1.06053	0.000457649
ENSG00000145284	SCD5	-1.0606	0.000322701
ENSG00000108691	CCL2	-1.06134	0.000759205
ENSG00000049249	TNFRSF9	-1.06169	0.000508862
ENSG00000118849	RARRES1	-1.06242	0.000530439
ENSG00000258405	ZNF578	-1.06255	0.00754898
ENSG00000010810	FYN	-1.06307	0.000265018
ENSG00000166825	ANPEP	-1.0637	0.00512193
ENSG00000204131	NHSL2	-1.06379	0.000195959
ENSG00000105472	CLEC11A	-1.06443	1.97624e-06
ENSG00000148175	STOM	-1.0651	1.58442e-05
ENSG00000118514	ALDH8A1	-1.06564	0.03664
ENSG00000109944	C11orf63	-1.06571	0.000368205
ENSG00000205413	SAMD9	-1.0662	7.82876e-05
ENSG00000204642	HLA-F	-1.06669	0.00102425
ENSG00000123342	MMP19	-1.06686	0.00218603
ENSG00000136383	ALPK3	-1.06718	0.00122877
ENSG00000132031	MATN3	-1.06724	0.0192273
ENSG00000186074	CD300LF	-1.06734	0.000615876
ENSG00000105711	SCN1B	-1.06755	4.81558e-05
ENSG00000178726	THBD	-1.06832	0.000108526
ENSG00000153956	CACNA2D1	-1.06848	8.11946e-06
ENSG00000137573	SULF1	-1.06933	0.00101725
ENSG00000106605	BLVRA	-1.06936	0.000137105
ENSG00000169085	C8orf46	-1.06948	0.0339906
ENSG00000132357	CARD6	-1.0699	1.22507e-05
ENSG00000150337	FCGR1A	-1.07035	0.00528235
ENSG00000071967	CYBRD1	-1.07048	0.000373622
ENSG00000188921	PTPLAD2	-1.07062	6.60266e-05
ENSG00000178860	MSC	-1.07066	6.65599e-06
ENSG00000145107	TM4SF19	-1.07109	0.00242977
ENSG00000121207	LRAT	-1.0712	0.00785015
ENSG00000143819	EPHX1	-1.0716	0.000873153
ENSG00000165646	SLC18A2	-1.07181	0.0101645
ENSG00000131471	AOC3	-1.07205	7.17896e-06
ENSG00000035862	TIMP2	-1.07207	1.48428e-05
ENSG00000125510	OPRL1	-1.07267	0.00056955
ENSG00000080493	SLC4A4	-1.07286	0.0064709
ENSG00000113580	NR3C1	-1.07335	1.05502e-05
ENSG00000184613	NELL2	-1.07414	0.0100065
ENSG00000183186	C2CD4C	-1.07418	0.00227785
ENSG00000206052	DOK6	-1.07426	0.00100133
ENSG00000137691	C11orf70	-1.07437	0.00235468
ENSG00000197816	CCDC180	-1.07538	0.000562678
ENSG00000123610	TNFAIP6	-1.0755	0.00148759
ENSG00000145431	PDGFC	-1.07566	2.33046e-05
ENSG00000077420	APBB1IP	-1.07583	0.000148168
ENSG00000011600	TYROBP	-1.07691	0.000149906
ENSG00000136167	LCP1	-1.07707	0.000284648
ENSG00000166780	C16orf45	-1.0787	1.14032e-06
ENSG00000164440	TXLNB	-1.07884	0.00150505
ENSG00000099864	PALM	-1.07906	7.4755e-05
ENSG00000108798	ABI3	-1.07913	1.00502e-05
ENSG00000134571	MYBPC3	-1.07915	0.00384447
ENSG00000188171	ZNF626	-1.07931	0.00050143
ENSG00000121361	KCNJ8	-1.07942	0.000658717
ENSG00000155761	SPAG17	-1.07952	0.0198495
ENSG00000134460	IL2RA	-1.07982	0.00017803
ENSG00000069667	RORA	-1.08011	0.000230625
ENSG00000143119	CD53	-1.08068	8.413e-05
ENSG00000166963	MAP1A	-1.08131	2.38468e-06
ENSG00000185386	MAPK11	-1.08154	6.53044e-06
ENSG00000073150	PANX2	-1.08203	0.0101006
ENSG00000153093	ACOXL	-1.0823	0.0278315
ENSG00000027075	PRKCH	-1.08289	1.26489e-06
ENSG00000149781	FERMT3	-1.0834	1.39654e-06
ENSG00000164088	PPM1M	-1.08357	4.71788e-07
ENSG00000106689	LHX2	-1.08371	0.00529424
ENSG00000115956	PLEK	-1.08375	7.99128e-05
ENSG00000101017	CD40	-1.08518	0.000439681
ENSG00000162722	TRIM58	-1.08523	0.0367938
ENSG00000128274	A4GALT	-1.08585	0.000424965
ENSG00000101265	RASSF2	-1.08624	4.54694e-06
ENSG00000133800	LYVE1	-1.08756	0.0347498
ENSG00000162367	TAL1	-1.08764	0.000404758
ENSG00000127220	ABHD8	-1.08817	0.000447151
ENSG00000090376	IRAK3	-1.08834	1.56288e-05
ENSG00000081818	PCDHB4	-1.08848	0.0255029
ENSG00000117586	TNFSF4	-1.08959	1.64751e-05
ENSG00000115165	CYTIP	-1.09091	6.22813e-05
ENSG00000137959	IFI44L	-1.09102	0.0209721
ENSG00000117228	GBP1	-1.09132	0.000309421
ENSG00000172403	SYNPO2	-1.09133	4.11799e-05
ENSG00000020181	GPR124	-1.09166	3.29587e-06
ENSG00000151702	FLI1	-1.09178	6.18202e-06
ENSG00000139625	MAP3K12	-1.09343	1.91479e-07
ENSG00000164236	ANKRD33B	-1.09459	8.73266e-07
ENSG00000186340	THBS2	-1.0955	0.000173743
ENSG00000271605	MILR1	-1.09624	0.000158482
ENSG00000115232	ITGA4	-1.09626	3.16481e-05
ENSG00000127129	EDN2	-1.09651	0.0191483
ENSG00000182013	PNMAL1	-1.09665	0.0031367
ENSG00000204262	COL5A2	-1.0976	4.0212e-05
ENSG00000131435	PDLIM4	-1.09936	0.0073309
ENSG00000183580	FBXL7	-1.09953	1.11007e-05
ENSG00000133401	PDZD2	-1.10026	0.000872012
ENSG00000171236	LRG1	-1.10129	0.0246661
ENSG00000140678	ITGAX	-1.10203	0.000175407
ENSG00000165617	DACT1	-1.10223	2.29257e-05
ENSG00000132965	ALOX5AP	-1.10283	0.000205549
ENSG00000232629	HLA-DQB2	-1.10291	0.00399725
ENSG00000162733	DDR2	-1.10342	7.23692e-06
ENSG00000169122	FAM110B	-1.10352	0.00012276
ENSG00000155307	SAMSN1	-1.10396	0.000360639
ENSG00000185483	ROR1	-1.10413	0.000103448
ENSG00000053328	METTL24	-1.10553	0.000503779
ENSG00000182263	FIGN	-1.10676	0.00117494
ENSG00000142694	EVA1B	-1.10677	1.3873e-05
ENSG00000184986	TMEM121	-1.10702	0.00202834
ENSG00000182866	LCK	-1.10822	0.00105822
ENSG00000156006	NAT2	-1.10831	4.32466e-05
ENSG00000171817	ZNF540	-1.10842	0.000668849
ENSG00000138615	CILP	-1.10854	0.00140159
ENSG00000095321	CRAT	-1.10893	6.099e-06
ENSG00000131018	SYNE1	-1.1092	2.47631e-05
ENSG00000178573	MAF	-1.1094	2.93627e-06
ENSG00000087589	CASS4	-1.10955	5.12081e-06
ENSG00000133256	PDE6B	-1.10966	0.00319094
ENSG00000138829	FBN2	-1.1102	0.0181835
ENSG00000173641	HSPB7	-1.11099	0.000929502
ENSG00000124496	TRERF1	-1.1112	6.18202e-06
ENSG00000150637	CD226	-1.11123	0.000394449
ENSG00000139737	SLAIN1	-1.11209	0.00683819
ENSG00000164692	COL1A2	-1.1124	5.56759e-05
ENSG00000135480	KRT7	-1.11288	4.80699e-05
ENSG00000117091	CD48	-1.11327	0.000261918
ENSG00000177294	FBXO39	-1.11329	0.00072053
ENSG00000149380	P4HA3	-1.11411	1.67292e-05
ENSG00000130487	KLHDC7B	-1.11429	0.000474403
ENSG00000172348	RCAN2	-1.11521	0.000246565
ENSG00000120129	DUSP1	-1.11579	0.000400056
ENSG00000117016	RIMS3	-1.11682	7.45298e-05
ENSG00000177409	SAMD9L	-1.11743	0.000700465
ENSG00000140030	GPR65	-1.11804	9.40358e-06
ENSG00000163239	TDRD10	-1.11842	0.000907887
ENSG00000198879	SFMBT2	-1.11894	1.06695e-05
ENSG00000147408	CSGALNACT1	-1.11974	0.000192521
ENSG00000182809	CRIP2	-1.12061	2.38468e-06
ENSG00000175003	SLC22A1	-1.12118	0.0311076
ENSG00000133985	TTC9	-1.12144	9.18726e-05
ENSG00000176438	SYNE3	-1.12165	1.01098e-06
ENSG00000092096	SLC22A17	-1.12178	1.87861e-05
ENSG00000137726	FXYD6	-1.1224	0.000104671
ENSG00000171051	FPR1	-1.12255	0.000335715
ENSG00000174945	AMZ1	-1.1241	3.39034e-05
ENSG00000146112	PPP1R18	-1.12433	1.58453e-07
ENSG00000184113	CLDN5	-1.12514	0.000995088
ENSG00000049768	FOXP3	-1.12577	0.00019175
ENSG00000134955	SLC37A2	-1.12588	4.38625e-06
ENSG00000164604	GPR85	-1.12659	0.00414448
ENSG00000135925	WNT10A	-1.12695	0.0173516
ENSG00000181804	SLC9A9	-1.1279	0.00127894
ENSG00000265107	GJA5	-1.12819	0.000131847
ENSG00000225614	ZNF469	-1.12835	1.58442e-05
ENSG00000235568	NFAM1	-1.12856	1.33212e-06
ENSG00000138172	CALHM2	-1.1288	6.63213e-07
ENSG00000087116	ADAMTS2	-1.12919	3.2622e-06
ENSG00000093072	CECR1	-1.12922	0.000164657
ENSG00000182327	GLTPD2	-1.13	0.0351682
ENSG00000160219	GAB3	-1.13102	2.62136e-06
ENSG00000130635	COL5A1	-1.1316	3.29885e-06
ENSG00000149633	KIAA1755	-1.13178	4.09908e-06
ENSG00000184058	TBX1	-1.13181	0.00034455
ENSG00000163219	ARHGAP25	-1.13232	1.80964e-06
ENSG00000084110	HAL	-1.13262	0.0497657
ENSG00000203883	SOX18	-1.13287	4.38273e-06
ENSG00000139278	GLIPR1	-1.13317	1.09064e-05
ENSG00000168077	SCARA3	-1.13325	0.00666479
ENSG00000173535	TNFRSF10C	-1.13351	0.000447151
ENSG00000043462	LCP2	-1.13372	1.68559e-05
ENSG00000240771	ARHGEF25	-1.13462	1.98003e-06
ENSG00000159674	SPON2	-1.13502	3.86458e-07
ENSG00000184349	EFNA5	-1.13593	0.000210271
ENSG00000145623	OSMR	-1.13622	1.44968e-05
ENSG00000005249	PRKAR2B	-1.1367	0.000624934
ENSG00000198417	MT1F	-1.13753	0.000779952
ENSG00000125740	FOSB	-1.13852	0.0111587
ENSG00000169604	ANTXR1	-1.13893	0.000518846
ENSG00000008513	ST3GAL1	-1.13935	1.3891e-05
ENSG00000153162	BMP6	-1.14007	0.0010572
ENSG00000117525	F3	-1.14008	5.63035e-05
ENSG00000024422	EHD2	-1.14083	3.86458e-07
ENSG00000101955	SRPX	-1.14097	0.00181741
ENSG00000126759	CFP	-1.14112	0.000103448
ENSG00000174130	TLR6	-1.14147	1.61997e-05
ENSG00000140937	CDH11	-1.14174	4.91461e-05
ENSG00000144229	THSD7B	-1.1419	0.00517823
ENSG00000165633	VSTM4	-1.1421	1.40047e-06
ENSG00000160883	HK3	-1.14224	0.000156299
ENSG00000106366	SERPINE1	-1.14299	0.00219023
ENSG00000124491	F13A1	-1.14433	0.00348119
ENSG00000135363	LMO2	-1.14587	0.000110163
ENSG00000157017	GHRL	-1.14626	0.00045037
ENSG00000185862	EVI2B	-1.14636	0.00015935
ENSG00000188783	PRELP	-1.14646	0.000530734
ENSG00000154721	JAM2	-1.14649	5.99703e-05
ENSG00000107186	MPDZ	-1.14668	1.80809e-05
ENSG00000141968	VAV1	-1.14708	4.49639e-05
ENSG00000225968	ELFN1	-1.14722	0.000330204
ENSG00000147697	GSDMC	-1.14724	0.00244437
ENSG00000175264	CHST1	-1.14766	2.42428e-06
ENSG00000214456	PLIN5	-1.14776	0.0342482
ENSG00000186827	TNFRSF4	-1.14854	6.02213e-05
ENSG00000136286	MYO1G	-1.14898	1.26977e-06
ENSG00000163563	MNDA	-1.14921	3.43305e-05
ENSG00000150471	LPHN3	-1.14957	4.94402e-05
ENSG00000136842	TMOD1	-1.15003	0.0124349
ENSG00000170962	PDGFD	-1.15005	0.00418053
ENSG00000188596	CFAP54	-1.1504	0.000191136
ENSG00000169136	ATF5	-1.15126	0.000496023
ENSG00000172716	SLFN11	-1.15173	2.06385e-06
ENSG00000171049	FPR2	-1.15177	0.00938832
ENSG00000134321	RSAD2	-1.15269	0.00140172
ENSG00000115252	PDE1A	-1.15269	4.38625e-06
ENSG00000169248	CXCL11	-1.15285	0.038859
ENSG00000166927	MS4A7	-1.15309	0.000208366
ENSG00000158186	MRAS	-1.15357	1.93937e-06
ENSG00000167680	SEMA6B	-1.15494	1.13595e-06
ENSG00000010310	GIPR	-1.15543	1.33594e-05
ENSG00000106123	EPHB6	-1.15663	0.00381267
ENSG00000170786	SDR16C5	-1.15734	0.0216104
ENSG00000118473	SGIP1	-1.15883	6.66812e-06
ENSG00000166432	ZMAT1	-1.15921	3.16481e-05
ENSG00000176014	TUBB6	-1.15926	6.51487e-07
ENSG00000177374	HIC1	-1.15934	4.89951e-07
ENSG00000143502	SUSD4	-1.15983	0.00929506
ENSG00000120337	TNFSF18	-1.16087	0.000855507
ENSG00000119138	KLF9	-1.16245	3.66474e-05
ENSG00000124334	IL9R	-1.16257	0.00227857
ENSG00000147573	TRIM55	-1.1626	0.041544
ENSG00000186994	KANK3	-1.1634	2.20908e-05
ENSG00000109113	RAB34	-1.16408	2.07859e-06
ENSG00000182168	UNC5C	-1.16409	3.10231e-06
ENSG00000196569	LAMA2	-1.16464	0.000695574
ENSG00000131831	RAI2	-1.16493	0.000153154
ENSG00000110446	SLC15A3	-1.16501	9.45503e-06
ENSG00000166923	GREM1	-1.16507	0.00842532
ENSG00000119865	CNRIP1	-1.16536	2.93382e-06
ENSG00000204442	FAM155A	-1.1654	0.0392534
ENSG00000122986	HVCN1	-1.16564	4.05188e-05
ENSG00000167895	TMC8	-1.16627	0.000274175
ENSG00000189056	RELN	-1.16632	0.00825871
ENSG00000255587	RAB44	-1.16654	0.000531022
ENSG00000125538	IL1B	-1.16687	0.00250154
ENSG00000115590	IL1R2	-1.16698	0.000426636
ENSG00000135063	FAM189A2	-1.16743	0.00733137
ENSG00000107099	DOCK8	-1.16769	4.61847e-06
ENSG00000137841	PLCB2	-1.16844	1.94372e-05
ENSG00000232810	TNF	-1.16849	0.00138968
ENSG00000242574	HLA-DMB	-1.16873	3.57708e-05
ENSG00000130052	STARD8	-1.16894	1.7421e-05
ENSG00000122641	INHBA	-1.1694	0.000183548
ENSG00000181007	ZFP82	-1.16981	0.000464191
ENSG00000169026	MFSD7	-1.17027	1.20046e-05
ENSG00000078596	ITM2A	-1.17038	0.00189795
ENSG00000165521	EML5	-1.17047	0.0010529
ENSG00000163359	COL6A3	-1.17067	2.95551e-05
ENSG00000167077	MEI1	-1.17168	7.46667e-06
ENSG00000160791	CCR5	-1.17185	3.16236e-05
ENSG00000173698	GPR64	-1.17269	0.043142
ENSG00000115935	WIPF1	-1.17308	8.06061e-06
ENSG00000182853	VMO1	-1.17331	0.00489551
ENSG00000150048	CLEC1A	-1.17421	1.31665e-05
ENSG00000106823	ECM2	-1.17465	9.44593e-06
ENSG00000146122	DAAM2	-1.17474	6.25084e-06
ENSG00000105366	SIGLEC8	-1.17643	0.00701933
ENSG00000185499	MUC1	-1.17663	0.0274749
ENSG00000159189	C1QC	-1.17668	8.78221e-05
ENSG00000171488	LRRC8C	-1.17736	4.73932e-07
ENSG00000182175	RGMA	-1.17772	5.42012e-05
ENSG00000182871	COL18A1	-1.17839	1.58362e-05
ENSG00000135898	GPR55	-1.17863	0.0416883
ENSG00000127472	PLA2G5	-1.17987	0.00198775
ENSG00000244607	CCDC13	-1.17999	0.00065737
ENSG00000164197	RNF180	-1.18027	6.62915e-06
ENSG00000179909	ZNF154	-1.18035	6.86309e-07
ENSG00000173546	CSPG4	-1.1806	0.000105814
ENSG00000154822	PLCL2	-1.18065	4.8614e-06
ENSG00000130775	THEMIS2	-1.18119	5.4965e-06
ENSG00000134532	SOX5	-1.18165	0.000533483
ENSG00000100336	APOL4	-1.18216	0.000220807
ENSG00000084636	COL16A1	-1.18303	1.08776e-05
ENSG00000010327	STAB1	-1.18381	4.6063e-06
ENSG00000139187	KLRG1	-1.18394	0.000242333
ENSG00000164741	DLC1	-1.18415	1.34948e-06
ENSG00000231672	DIRC3	-1.18515	0.000243148
ENSG00000065325	GLP2R	-1.1853	0.00219023
ENSG00000198223	CSF2RA	-1.18532	8.52127e-06
ENSG00000140511	HAPLN3	-1.18593	2.10135e-05
ENSG00000198756	COLGALT2	-1.18616	0.00541694
ENSG00000005381	MPO	-1.18639	0.00592818
ENSG00000154319	FAM167A	-1.1864	0.000388261
ENSG00000178297	TMPRSS9	-1.18672	0.0134975
ENSG00000104447	TRPS1	-1.18745	2.52627e-06
ENSG00000166035	LIPC	-1.18787	0.0293873
ENSG00000189350	FAM179A	-1.18806	3.32172e-05
ENSG00000115380	EFEMP1	-1.18832	6.88103e-05
ENSG00000167613	LAIR1	-1.18856	7.82772e-06
ENSG00000139970	RTN1	-1.18958	1.07408e-06
ENSG00000182050	MGAT4C	-1.18979	0.0179098
ENSG00000123338	NCKAP1L	-1.18998	4.27658e-06
ENSG00000075340	ADD2	-1.19007	0.00919039
ENSG00000000938	FGR	-1.19023	1.94053e-05
ENSG00000180871	CXCR2	-1.19114	0.000491418
ENSG00000174600	CMKLR1	-1.19178	8.38988e-05
ENSG00000099260	PALMD	-1.19185	0.000119091
ENSG00000221866	PLXNA4	-1.19225	6.84456e-05
ENSG00000142748	FCN3	-1.19226	0.0424933
ENSG00000132530	XAF1	-1.19264	0.00024758
ENSG00000108821	COL1A1	-1.19269	2.06351e-05
ENSG00000158163	DZIP1L	-1.19292	9.62415e-07
ENSG00000173917	HOXB2	-1.19563	1.35023e-06
ENSG00000198300	PEG3	-1.19609	6.73493e-05
ENSG00000137857	DUOX1	-1.19617	0.0065887
ENSG00000118596	SLC16A7	-1.19629	3.89164e-05
ENSG00000005513	SOX8	-1.19689	0.0239362
ENSG00000111962	UST	-1.19712	0.00121719
ENSG00000109738	GLRB	-1.19721	0.00276945
ENSG00000175287	PHYHD1	-1.19915	0.000601286
ENSG00000133574	GIMAP4	-1.19933	0.000108277
ENSG00000118523	CTGF	-1.19951	5.89074e-05
ENSG00000101298	SNPH	-1.19988	2.06707e-06
ENSG00000137558	PI15	-1.20098	0.00119832
ENSG00000162654	GBP4	-1.20133	0.000644827
ENSG00000159761	C16orf86	-1.20152	0.00031607
ENSG00000105383	CD33	-1.2018	6.589e-05
ENSG00000067798	NAV3	-1.20199	0.000172006
ENSG00000129675	ARHGEF6	-1.20212	1.77842e-06
ENSG00000173258	ZNF483	-1.20298	0.00588232
ENSG00000244694	PTCHD4	-1.20427	0.0127823
ENSG00000100321	SYNGR1	-1.20484	0.000255014
ENSG00000171115	GIMAP8	-1.20486	3.88115e-05
ENSG00000003989	SLC7A2	-1.20497	0.00656172
ENSG00000198108	CHSY3	-1.20499	2.43913e-06
ENSG00000131187	F12	-1.20507	0.0111652
ENSG00000172260	NEGR1	-1.20572	0.00493155
ENSG00000241644	INMT	-1.20588	0.000143646
ENSG00000177103	DSCAML1	-1.20648	0.00790787
ENSG00000250120	PCDHA10	-1.20674	0.0456727
ENSG00000110076	NRXN2	-1.20754	6.05614e-05
ENSG00000184557	SOCS3	-1.20809	9.71093e-05
ENSG00000099860	GADD45B	-1.2083	0.000141517
ENSG00000120875	DUSP4	-1.20889	0.000179051
ENSG00000188064	WNT7B	-1.20914	0.0106109
ENSG00000134516	DOCK2	-1.20917	1.49442e-05
ENSG00000072952	MRVI1	-1.20945	4.7121e-06
ENSG00000181291	TMEM132E	-1.20966	0.00218064
ENSG00000165124	SVEP1	-1.20983	3.0356e-05
ENSG00000155970	MICU3	-1.20987	8.55803e-06
ENSG00000146374	RSPO3	-1.20987	0.00127556
ENSG00000111728	ST8SIA1	-1.21101	0.00471005
ENSG00000120833	SOCS2	-1.21151	1.64174e-05
ENSG00000178175	ZNF366	-1.21156	2.31768e-05
ENSG00000185737	NRG3	-1.21234	0.0013279
ENSG00000152527	PLEKHH2	-1.21309	5.57419e-05
ENSG00000134874	DZIP1	-1.21357	7.57031e-08
ENSG00000144642	RBMS3	-1.21365	3.86952e-06
ENSG00000170956	CEACAM3	-1.21383	0.00453158
ENSG00000113749	HRH2	-1.21389	0.00057991
ENSG00000062524	LTK	-1.21393	0.00734217
ENSG00000130755	GMFG	-1.21402	4.1255e-06
ENSG00000109956	B3GAT1	-1.21405	0.00839926
ENSG00000122254	HS3ST2	-1.21573	0.00613772
ENSG00000136999	NOV	-1.21612	2.26194e-05
ENSG00000008118	CAMK1G	-1.21647	0.000323103
ENSG00000077782	FGFR1	-1.21666	7.61758e-05
ENSG00000105329	TGFB1	-1.21673	7.548e-07
ENSG00000125430	HS3ST3B1	-1.21719	0.000204523
ENSG00000184271	POU6F1	-1.21732	3.16218e-07
ENSG00000107611	CUBN	-1.2176	9.03133e-06
ENSG00000103313	MEFV	-1.21769	0.000901215
ENSG00000104368	PLAT	-1.21946	1.60205e-05
ENSG00000187037	GPR141	-1.21971	0.00034455
ENSG00000224389	C4B	-1.21974	0.03779
ENSG00000204252	HLA-DOA	-1.21984	2.9222e-05
ENSG00000168309	FAM107A	-1.22002	0.00054014
ENSG00000100344	PNPLA3	-1.2204	0.0440512
ENSG00000130558	OLFM1	-1.22081	0.00439984
ENSG00000198046	ZNF667	-1.22083	5.28912e-06
ENSG00000108823	SGCA	-1.22108	0.000298154
ENSG00000158517	NCF1	-1.22129	0.000831881
ENSG00000239998	LILRA2	-1.2216	3.7788e-05
ENSG00000123095	BHLHE41	-1.22256	5.59088e-06
ENSG00000152049	KCNE4	-1.22262	4.08965e-06
ENSG00000135272	MDFIC	-1.22311	2.00784e-06
ENSG00000143369	ECM1	-1.2232	1.56575e-05
ENSG00000010610	CD4	-1.22322	1.22209e-06
ENSG00000141622	RNF165	-1.22364	0.00845557
ENSG00000102383	ZDHHC15	-1.22432	0.0064709
ENSG00000163565	IFI16	-1.2246	4.92172e-06
ENSG00000186818	LILRB4	-1.22555	1.80011e-05
ENSG00000157765	SLC34A2	-1.22591	0.012532
ENSG00000118004	COLEC11	-1.22644	0.00111997
ENSG00000077264	PAK3	-1.22665	0.00429556
ENSG00000139926	FRMD6	-1.22668	8.31715e-07
ENSG00000198796	ALPK2	-1.2273	0.000130756
ENSG00000173210	ABLIM3	-1.22755	0.00190652
ENSG00000158246	FAM46B	-1.22777	0.00132789
ENSG00000135835	KIAA1614	-1.22786	1.09105e-05
ENSG00000120658	ENOX1	-1.22871	0.000120292
ENSG00000145362	ANK2	-1.22927	0.000539649
ENSG00000157514	TSC22D3	-1.22945	2.10135e-05
ENSG00000129038	LOXL1	-1.2296	9.30958e-08
ENSG00000010295	IFFO1	-1.231	1.04551e-07
ENSG00000196218	RYR1	-1.23193	0.00146619
ENSG00000169495	HTRA4	-1.23253	0.000269144
ENSG00000183098	GPC6	-1.23265	3.44828e-06
ENSG00000019102	VSIG2	-1.23294	0.00487217
ENSG00000172578	KLHL6	-1.23385	5.71004e-05
ENSG00000173421	CCDC36	-1.23387	5.08468e-06
ENSG00000185215	TNFAIP2	-1.23391	1.92084e-05
ENSG00000237541	HLA-DQA2	-1.23436	0.0173835
ENSG00000067840	PDZD4	-1.23498	8.09621e-05
ENSG00000175879	HOXD8	-1.235	0.0478731
ENSG00000156299	TIAM1	-1.23503	2.84269e-06
ENSG00000175489	LRRC25	-1.23505	1.50406e-05
ENSG00000125551	PLGLB2	-1.23582	0.0200696
ENSG00000187116	LILRA5	-1.23661	0.00166678
ENSG00000162711	NLRP3	-1.23736	2.18735e-06
ENSG00000081237	PTPRC	-1.23747	2.97105e-05
ENSG00000008516	MMP25	-1.23773	1.0864e-05
ENSG00000079215	SLC1A3	-1.2384	0.000415863
ENSG00000108387	SEPT4	-1.23895	6.53044e-06
ENSG00000179954	SSC5D	-1.23936	5.02948e-06
ENSG00000161929	SCIMP	-1.24003	0.00011331
ENSG00000115556	PLCD4	-1.24034	0.000411355
ENSG00000204287	HLA-DRA	-1.24044	0.000138259
ENSG00000239697	TNFSF12	-1.24051	5.97701e-08
ENSG00000182492	BGN	-1.24078	1.62675e-05
ENSG00000166106	ADAMTS15	-1.241	0.010602
ENSG00000100342	APOL1	-1.24106	6.18162e-05
ENSG00000111077	TNS2	-1.24148	2.21115e-07
ENSG00000104899	AMH	-1.24154	0.00119832
ENSG00000173372	C1QA	-1.24177	0.000504732
ENSG00000204381	LAYN	-1.24254	5.05882e-06
ENSG00000163600	ICOS	-1.24289	0.00109858
ENSG00000169282	KCNAB1	-1.24374	0.00111099
ENSG00000167693	NXN	-1.24384	6.1219e-06
ENSG00000133063	CHIT1	-1.24393	0.016066
ENSG00000069431	ABCC9	-1.24442	2.20898e-05
ENSG00000163145	C1QTNF7	-1.24521	0.000835544
ENSG00000136859	ANGPTL2	-1.24522	4.92172e-06
ENSG00000189129	PLAC9	-1.24535	0.000221819
ENSG00000114654	EFCC1	-1.24538	5.40913e-05
ENSG00000166405	RIC3	-1.24578	0.00424027
ENSG00000117154	IGSF21	-1.2459	0.00396506
ENSG00000184828	ZBTB7C	-1.24631	0.000607743
ENSG00000115461	IGFBP5	-1.24692	0.000204529
ENSG00000019582	CD74	-1.24702	3.22201e-05
ENSG00000162520	SYNC	-1.2474	8.37346e-06
ENSG00000140090	SLC24A4	-1.24741	1.63415e-05
ENSG00000120949	TNFRSF8	-1.24794	0.000415863
ENSG00000196126	HLA-DRB1	-1.24817	5.49421e-05
ENSG00000112852	PCDHB2	-1.24856	0.00286839
ENSG00000123096	SSPN	-1.24884	3.34177e-07
ENSG00000088882	CPXM1	-1.24948	1.16543e-05
ENSG00000173369	C1QB	-1.25021	0.000370687
ENSG00000157927	RADIL	-1.25035	4.99087e-05
ENSG00000134138	MEIS2	-1.25058	4.12937e-06
ENSG00000176971	FIBIN	-1.25082	7.09634e-06
ENSG00000143867	OSR1	-1.25085	0.00268722
ENSG00000196990	FAM163B	-1.25151	0.00570287
ENSG00000012779	ALOX5	-1.25156	9.25031e-06
ENSG00000277632	CCL3	-1.25185	0.00108876
ENSG00000259030	FPGT-TNNI3K	-1.2521	7.79554e-05
ENSG00000121904	CSMD2	-1.25264	5.72693e-05
ENSG00000168995	SIGLEC7	-1.25305	0.000211989
ENSG00000042781	USH2A	-1.25428	0.0129411
ENSG00000012124	CD22	-1.2545	6.46719e-05
ENSG00000106952	TNFSF8	-1.25552	0.000342742
ENSG00000198832	SELM	-1.2567	1.32513e-06
ENSG00000103196	CRISPLD2	-1.2568	3.81028e-05
ENSG00000182511	FES	-1.25768	4.16362e-06
ENSG00000161681	SHANK1	-1.25836	6.70875e-06
ENSG00000169896	ITGAM	-1.25892	4.44127e-06
ENSG00000101336	HCK	-1.25897	2.82361e-06
ENSG00000131080	EDA2R	-1.25918	0.000177705
ENSG00000138685	FGF2	-1.25924	0.000405516
ENSG00000130592	LSP1	-1.25975	1.66007e-06
ENSG00000186642	PDE2A	-1.26072	0.000143239
ENSG00000158714	SLAMF8	-1.26073	2.10135e-05
ENSG00000171408	PDE7B	-1.26081	0.000733498
ENSG00000139194	RBP5	-1.26211	0.0120208
ENSG00000175040	CHST2	-1.2637	2.11475e-08
ENSG00000000971	CFH	-1.26436	0.0018355
ENSG00000128284	APOL3	-1.2653	5.82398e-06
ENSG00000101134	DOK5	-1.26601	1.35482e-06
ENSG00000163453	IGFBP7	-1.26709	4.16105e-06
ENSG00000073282	TP63	-1.26757	0.000793904
ENSG00000143382	ADAMTSL4	-1.2684	6.51103e-06
ENSG00000061455	PRDM6	-1.26852	1.40843e-06
ENSG00000170153	RNF150	-1.26878	8.00283e-05
ENSG00000156127	BATF	-1.26884	4.98746e-05
ENSG00000131849	ZNF132	-1.26891	1.44968e-05
ENSG00000050165	DKK3	-1.26966	3.16481e-05
ENSG00000128573	FOXP2	-1.2702	0.002865
ENSG00000153822	KCNJ16	-1.27093	0.00989445
ENSG00000171310	CHST11	-1.27167	7.67678e-07
ENSG00000129946	SHC2	-1.27192	1.20582e-05
ENSG00000110077	MS4A6A	-1.27202	8.02783e-05
ENSG00000110887	DAO	-1.27294	0.0387056
ENSG00000135604	STX11	-1.27363	2.34861e-05
ENSG00000143127	ITGA10	-1.27434	1.63616e-05
ENSG00000131378	RFTN1	-1.27504	1.03636e-07
ENSG00000005471	ABCB4	-1.27505	0.0213547
ENSG00000088827	SIGLEC1	-1.27525	0.00116132
ENSG00000133048	CHI3L1	-1.27593	0.0154769
ENSG00000101082	SLA2	-1.27691	5.66399e-05
ENSG00000133561	GIMAP6	-1.27708	1.27047e-05
ENSG00000167601	AXL	-1.27715	6.21921e-07
ENSG00000151726	ACSL1	-1.27765	0.000179175
ENSG00000048052	HDAC9	-1.2778	7.38287e-06
ENSG00000172915	NBEA	-1.2791	8.58737e-05
ENSG00000106571	GLI3	-1.27912	6.37669e-06
ENSG00000142347	MYO1F	-1.28025	2.33821e-07
ENSG00000154263	ABCA10	-1.28028	7.79115e-06
ENSG00000105639	JAK3	-1.28052	2.37869e-06
ENSG00000060718	COL11A1	-1.28076	0.000473859
ENSG00000184347	SLIT3	-1.28086	1.87622e-05
ENSG00000163154	TNFAIP8L2	-1.28112	6.24608e-06
ENSG00000231389	HLA-DPA1	-1.28115	3.98236e-05
ENSG00000180353	HCLS1	-1.28121	9.14566e-07
ENSG00000169403	PTAFR	-1.28132	1.21654e-06
ENSG00000145075	CCDC39	-1.28146	0.00411388
ENSG00000007372	PAX6	-1.28167	0.0114343
ENSG00000123685	BATF3	-1.2817	8.73266e-07
ENSG00000103449	SALL1	-1.28181	0.0482026
ENSG00000122223	CD244	-1.28182	0.00157579
ENSG00000151067	CACNA1C	-1.2834	1.82887e-06
ENSG00000160326	SLC2A6	-1.28353	4.61249e-06
ENSG00000169442	CD52	-1.28385	3.13843e-05
ENSG00000143869	GDF7	-1.28394	0.00215946
ENSG00000188906	LRRK2	-1.28436	4.34378e-05
ENSG00000073712	FERMT2	-1.28506	1.26489e-06
ENSG00000164691	TAGAP	-1.28533	2.05026e-05
ENSG00000023902	PLEKHO1	-1.2857	8.75035e-08
ENSG00000173198	CYSLTR1	-1.28698	0.000173899
ENSG00000107249	GLIS3	-1.28757	1.97989e-06
ENSG00000155926	SLA	-1.2878	1.57852e-05
ENSG00000173068	BNC2	-1.28836	7.97644e-06
ENSG00000182636	NDN	-1.28909	2.2782e-05
ENSG00000214063	TSPAN4	-1.2895	1.55933e-06
ENSG00000145147	SLIT2	-1.29004	1.65513e-06
ENSG00000118308	LRMP	-1.29077	0.000145328
ENSG00000146674	IGFBP3	-1.2913	1.84669e-05
ENSG00000274618	HIST1H4F	-1.29284	0.000531384
ENSG00000165457	FOLR2	-1.29406	0.00830412
ENSG00000121297	TSHZ3	-1.29431	6.01962e-08
ENSG00000244486	SCARF2	-1.29433	1.4429e-07
ENSG00000099958	DERL3	-1.29478	0.000580699
ENSG00000169992	NLGN2	-1.29512	6.53704e-07
ENSG00000138378	STAT4	-1.29544	1.19766e-05
ENSG00000171502	COL24A1	-1.29589	9.38941e-05
ENSG00000053524	MCF2L2	-1.29642	4.61249e-06
ENSG00000165246	NLGN4Y	-1.29664	0.0315385
ENSG00000188517	COL25A1	-1.29715	0.00430761
ENSG00000168542	COL3A1	-1.29723	7.74067e-06
ENSG00000130222	GADD45G	-1.29748	0.000261918
ENSG00000160255	ITGB2	-1.29751	3.95752e-06
ENSG00000154654	NCAM2	-1.29783	0.000573734
ENSG00000065320	NTN1	-1.29933	0.0111485
ENSG00000177575	CD163	-1.29989	0.000390015
ENSG00000117245	KIF17	-1.30053	0.000200591
ENSG00000276231	PIK3R6	-1.30055	1.91479e-07
ENSG00000160801	PTH1R	-1.30206	0.003467
ENSG00000086730	LAT2	-1.30243	2.31493e-07
ENSG00000197471	SPN	-1.30253	1.74498e-06
ENSG00000140009	ESR2	-1.30294	0.00510764
ENSG00000242732	RGAG4	-1.30309	5.61793e-06
ENSG00000126264	HCST	-1.30343	0.00015882
ENSG00000198400	NTRK1	-1.30345	0.00223414
ENSG00000074706	IPCEF1	-1.30368	0.000105006
ENSG00000164483	SAMD3	-1.30464	3.69683e-05
ENSG00000154330	PGM5	-1.30485	0.0176448
ENSG00000179542	SLITRK4	-1.30539	0.00073584
ENSG00000138722	MMRN1	-1.30561	0.0194677
ENSG00000172575	RASGRP1	-1.30567	6.38526e-06
ENSG00000120820	GLT8D2	-1.3064	3.59864e-06
ENSG00000025708	TYMP	-1.30679	6.88891e-06
ENSG00000135914	HTR2B	-1.30693	0.000742508
ENSG00000018869	ZNF582	-1.30703	7.55275e-05
ENSG00000182578	CSF1R	-1.30806	7.89301e-07
ENSG00000128652	HOXD3	-1.30843	0.0425936
ENSG00000041515	MYO16	-1.30927	0.00423864
ENSG00000115468	EFHD1	-1.30971	3.0664e-06
ENSG00000177706	FAM20C	-1.31029	3.86458e-07
ENSG00000142494	SLC47A1	-1.31074	0.000442139
ENSG00000204936	CD177	-1.31106	0.00137739
ENSG00000066336	SPI1	-1.31147	5.07593e-07
ENSG00000144648	ACKR2	-1.31154	7.51745e-05
ENSG00000125910	S1PR4	-1.31186	0.000280538
ENSG00000167711	SERPINF2	-1.31257	0.0273143
ENSG00000110876	SELPLG	-1.31299	1.09675e-06
ENSG00000181631	P2RY13	-1.31322	8.50524e-05
ENSG00000160408	ST6GALNAC6	-1.31344	1.89078e-09
ENSG00000172935	MRGPRF	-1.31438	1.97624e-06
ENSG00000171246	NPTX1	-1.31515	0.00010151
ENSG00000090534	THPO	-1.31537	0.00352105
ENSG00000091106	NLRC4	-1.31563	3.0764e-05
ENSG00000166448	TMEM130	-1.31629	0.0011351
ENSG00000141505	ASGR1	-1.31663	0.0445611
ENSG00000149294	NCAM1	-1.31711	0.000253712
ENSG00000125508	SRMS	-1.318	0.0243526
ENSG00000173200	PARP15	-1.31872	5.34552e-05
ENSG00000112303	VNN2	-1.31875	0.000188548
ENSG00000111860	CEP85L	-1.31938	2.62136e-06
ENSG00000104903	LYL1	-1.31948	2.23061e-07
ENSG00000132837	DMGDH	-1.32076	0.0208161
ENSG00000171649	ZIK1	-1.32096	3.70539e-06
ENSG00000206190	ATP10A	-1.32101	4.38137e-07
ENSG00000257242	C12orf79	-1.32131	0.000907887
ENSG00000046889	PREX2	-1.32231	3.43678e-07
ENSG00000198502	HLA-DRB5	-1.32299	0.000541791
ENSG00000152217	SETBP1	-1.3235	3.31931e-06
ENSG00000170390	DCLK2	-1.32426	3.23652e-07
ENSG00000179144	GIMAP7	-1.32431	5.65388e-05
ENSG00000136574	GATA4	-1.32598	0.00209835
ENSG00000133687	TMTC1	-1.32598	1.33594e-05
ENSG00000175899	A2M	-1.32658	8.69517e-05
ENSG00000169515	CCDC8	-1.32724	1.33243e-05
ENSG00000152137	HSPB8	-1.32775	1.69986e-06
ENSG00000122679	RAMP3	-1.32852	2.83652e-05
ENSG00000107485	GATA3	-1.32855	0.000155867
ENSG00000260314	MRC1	-1.32899	0.000176206
ENSG00000183801	OLFML1	-1.32928	7.5462e-06
ENSG00000206432	TMEM200C	-1.32944	1.62807e-05
ENSG00000111863	ADTRP	-1.32992	0.000158492
ENSG00000269948	RP11-248J23.6	-1.33037	1.78916e-06
ENSG00000079102	RUNX1T1	-1.33053	1.26528e-06
ENSG00000135502	SLC26A10	-1.33117	3.67599e-05
ENSG00000181444	ZNF467	-1.33137	7.70788e-06
ENSG00000089041	P2RX7	-1.33148	3.42517e-07
ENSG00000167083	GNGT2	-1.33162	5.65388e-05
ENSG00000111186	WNT5B	-1.33226	0.00800442
ENSG00000135439	AGAP2	-1.33322	8.29471e-06
ENSG00000091844	RGS17	-1.33357	0.00046005
ENSG00000083814	ZNF671	-1.33379	1.76507e-05
ENSG00000185046	ANKS1B	-1.33405	0.00347713
ENSG00000170955	PRKCDBP	-1.33415	7.548e-07
ENSG00000239713	APOBEC3G	-1.33485	4.0212e-05
ENSG00000144152	FBLN7	-1.33533	4.4053e-07
ENSG00000125144	MT1G	-1.33561	0.016611
ENSG00000119535	CSF3R	-1.33685	6.53044e-06
ENSG00000142512	SIGLEC10	-1.33745	1.20046e-05
ENSG00000112619	PRPH2	-1.33867	2.87088e-06
ENSG00000088881	EBF4	-1.33935	5.38866e-07
ENSG00000163884	KLF15	-1.33943	0.0144379
ENSG00000144619	CNTN4	-1.33965	2.60728e-06
ENSG00000109625	CPZ	-1.34318	0.00232722
ENSG00000168994	PXDC1	-1.34491	4.38273e-06
ENSG00000136630	HLX	-1.34502	2.11475e-08
ENSG00000164935	DCSTAMP	-1.34572	0.00099329
ENSG00000139329	LUM	-1.34603	2.08379e-05
ENSG00000178343	SHISA3	-1.34622	3.25415e-05
ENSG00000154175	ABI3BP	-1.34709	2.44453e-05
ENSG00000111341	MGP	-1.34729	0.000167446
ENSG00000073146	MOV10L1	-1.34734	2.87088e-06
ENSG00000163751	CPA3	-1.3475	0.000471133
ENSG00000092607	TBX15	-1.3475	0.00933002
ENSG00000156218	ADAMTSL3	-1.3478	0.00065811
ENSG00000166501	PRKCB	-1.34797	4.88776e-06
ENSG00000106809	OGN	-1.34887	0.0403037
ENSG00000049089	COL9A2	-1.34904	0.000477145
ENSG00000166831	RBPMS2	-1.3491	5.79938e-06
ENSG00000104972	LILRB1	-1.34926	3.17927e-06
ENSG00000071575	TRIB2	-1.34946	8.48499e-08
ENSG00000204851	PNMAL2	-1.34951	2.16739e-05
ENSG00000186517	ARHGAP30	-1.35	3.42653e-08
ENSG00000131355	EMR3	-1.35102	0.000162246
ENSG00000151322	NPAS3	-1.3511	0.0027
ENSG00000204577	LILRB3	-1.35149	1.06562e-05
ENSG00000187688	TRPV2	-1.35169	1.03618e-07
ENSG00000120217	CD274	-1.35202	0.000186348
ENSG00000130303	BST2	-1.3522	3.55771e-05
ENSG00000187955	COL14A1	-1.35241	1.70562e-05
ENSG00000198795	ZNF521	-1.35265	2.66038e-06
ENSG00000136305	CIDEB	-1.35291	1.41945e-05
ENSG00000185518	SV2B	-1.35293	0.00148016
ENSG00000034053	APBA2	-1.35372	5.87163e-05
ENSG00000158008	EXTL1	-1.35435	0.000116194
ENSG00000198753	PLXNB3	-1.35629	0.00942131
ENSG00000075884	ARHGAP15	-1.35776	4.15343e-07
ENSG00000232653	GOLGA8N	-1.3582	6.87665e-06
ENSG00000105825	TFPI2	-1.35927	0.00758278
ENSG00000143028	SYPL2	-1.36018	4.64967e-05
ENSG00000137203	TFAP2A	-1.3602	0.00785412
ENSG00000179921	GPBAR1	-1.36045	7.36894e-06
ENSG00000151789	ZNF385D	-1.36168	0.000281211
ENSG00000139174	PRICKLE1	-1.36229	9.96917e-07
ENSG00000137727	ARHGAP20	-1.3634	0.000268589
ENSG00000111087	GLI1	-1.36395	6.93396e-07
ENSG00000204482	LST1	-1.36412	7.66626e-06
ENSG00000185736	ADARB2	-1.36426	0.00809294
ENSG00000203710	CR1	-1.36435	9.04798e-05
ENSG00000107984	DKK1	-1.36459	0.0111402
ENSG00000186310	NAP1L3	-1.36508	3.65785e-05
ENSG00000196090	PTPRT	-1.3657	0.00228495
ENSG00000131042	LILRB2	-1.36721	1.96556e-05
ENSG00000007174	DNAH9	-1.36739	0.00290048
ENSG00000079263	SP140	-1.36785	1.3134e-05
ENSG00000119681	LTBP2	-1.36813	6.10597e-06
ENSG00000141052	MYOCD	-1.36854	3.04178e-05
ENSG00000151948	GLT1D1	-1.36918	0.00319049
ENSG00000147576	ADHFE1	-1.36974	0.000415856
ENSG00000147100	SLC16A2	-1.36975	2.96438e-05
ENSG00000124212	PTGIS	-1.36992	2.13007e-05
ENSG00000130203	APOE	-1.36995	0.000177552
ENSG00000111058	ACSS3	-1.37009	0.000199953
ENSG00000167483	FAM129C	-1.37015	0.00380453
ENSG00000130584	ZBTB46	-1.37105	9.733e-08
ENSG00000109339	MAPK10	-1.37214	3.86458e-07
ENSG00000184838	PRR16	-1.37265	8.57424e-07
ENSG00000183813	CCR4	-1.37342	2.99849e-05
ENSG00000174123	TLR10	-1.3735	0.000719912
ENSG00000148346	LCN2	-1.37754	0.011442
ENSG00000111181	SLC6A12	-1.37864	0.000474755
ENSG00000112320	SOBP	-1.37877	2.34766e-05
ENSG00000184371	CSF1	-1.37952	7.07184e-08
ENSG00000170500	LONRF2	-1.3796	0.0200557
ENSG00000100842	EFS	-1.37976	4.72689e-07
ENSG00000120457	KCNJ5	-1.38091	3.40174e-05
ENSG00000163629	PTPN13	-1.38189	5.61759e-05
ENSG00000159261	CLDN14	-1.38222	0.00256364
ENSG00000125730	C3	-1.38236	0.0196565
ENSG00000136732	GYPC	-1.3827	6.76163e-07
ENSG00000069535	MAOB	-1.38276	0.000708729
ENSG00000125869	LAMP5	-1.38294	3.0356e-05
ENSG00000181847	TIGIT	-1.38302	0.000127192
ENSG00000055955	ITIH4	-1.38446	0.0112391
ENSG00000158786	PLA2G2F	-1.38453	0.00264123
ENSG00000171303	KCNK3	-1.38512	0.00106973
ENSG00000163431	LMOD1	-1.38602	4.26452e-07
ENSG00000173208	ABCD2	-1.38646	0.00164342
ENSG00000126882	FAM78A	-1.38701	1.32024e-07
ENSG00000275302	CCL4	-1.38725	4.6769e-05
ENSG00000184922	FMNL1	-1.3876	1.07962e-07
ENSG00000163599	CTLA4	-1.38761	0.00268844
ENSG00000082175	PGR	-1.38987	3.57778e-07
ENSG00000223865	HLA-DPB1	-1.39195	7.01003e-06
ENSG00000019991	HGF	-1.39216	4.72444e-05
ENSG00000006638	TBXA2R	-1.39222	1.24432e-06
ENSG00000149090	PAMR1	-1.39225	8.90555e-06
ENSG00000105419	MEIS3	-1.39494	1.50003e-08
ENSG00000170458	CD14	-1.39515	3.42103e-05
ENSG00000105426	PTPRS	-1.39614	7.90124e-07
ENSG00000099769	IGFALS	-1.39841	0.0140931
ENSG00000196724	ZNF418	-1.39848	2.47697e-06
ENSG00000164344	KLKB1	-1.39953	0.00813928
ENSG00000205403	CFI	-1.40049	0.000225745
ENSG00000198670	LPA	-1.40079	0.0376791
ENSG00000015285	WAS	-1.40096	1.28669e-06
ENSG00000171451	DSEL	-1.40118	7.25095e-07
ENSG00000211448	DIO2	-1.40274	0.00099329
ENSG00000157168	NRG1	-1.40311	0.0170672
ENSG00000131203	IDO1	-1.40341	0.023074
ENSG00000117560	FASLG	-1.40413	0.00154103
ENSG00000180509	KCNE1	-1.40478	0.000350888
ENSG00000196557	CACNA1H	-1.40648	4.86586e-07
ENSG00000139344	AMDHD1	-1.40662	0.0316882
ENSG00000143297	FCRL5	-1.40682	0.0079954
ENSG00000182162	P2RY8	-1.40833	2.37136e-06
ENSG00000204103	MAFB	-1.40943	7.71039e-08
ENSG00000171476	HOPX	-1.41019	2.62136e-06
ENSG00000106991	ENG	-1.4108	4.1422e-08
ENSG00000180155	LYNX1	-1.41081	0.000131545
ENSG00000244482	LILRA6	-1.41084	4.93995e-05
ENSG00000113209	PCDHB5	-1.41094	0.000570709
ENSG00000188641	DPYD	-1.41099	1.26489e-06
ENSG00000162576	MXRA8	-1.41121	2.92985e-06
ENSG00000187824	TMEM220	-1.41279	0.000151776
ENSG00000159212	CLIC6	-1.41329	0.00250154
ENSG00000183484	GPR132	-1.41351	4.12937e-06
ENSG00000091986	CCDC80	-1.41375	1.5288e-05
ENSG00000125735	TNFSF14	-1.41443	0.00172878
ENSG00000163520	FBLN2	-1.41541	1.56411e-07
ENSG00000174807	CD248	-1.41571	5.97701e-08
ENSG00000100055	CYTH4	-1.41688	1.20416e-07
ENSG00000188536	HBA2	-1.41784	0.000364417
ENSG00000104894	CD37	-1.41893	2.94372e-06
ENSG00000142156	COL6A1	-1.41939	3.57778e-07
ENSG00000107736	CDH23	-1.41985	2.48367e-06
ENSG00000177807	KCNJ10	-1.42016	0.00356148
ENSG00000168546	GFRA2	-1.42026	0.00702791
ENSG00000007237	GAS7	-1.42043	7.11386e-08
ENSG00000176928	GCNT4	-1.4216	1.20461e-06
ENSG00000115594	IL1R1	-1.42173	6.55067e-07
ENSG00000153253	SCN3A	-1.42262	0.00407698
ENSG00000177875	CCDC184	-1.42281	6.80303e-06
ENSG00000102452	NALCN	-1.42396	9.44593e-06
ENSG00000165507	C10orf10	-1.42418	2.67921e-06
ENSG00000112139	MDGA1	-1.42437	1.1552e-05
ENSG00000122367	LDB3	-1.42597	0.000635937
ENSG00000133246	PRAM1	-1.42754	1.13171e-07
ENSG00000106624	AEBP1	-1.42767	2.90319e-05
ENSG00000196735	HLA-DQA1	-1.42773	0.000109363
ENSG00000180096	SEPT1	-1.4281	3.14232e-06
ENSG00000188305	C19orf35	-1.42997	9.02335e-05
ENSG00000179593	ALOX15B	-1.43062	0.00106383
ENSG00000113594	LIFR	-1.43066	0.00252162
ENSG00000127124	HIVEP3	-1.43211	5.9378e-07
ENSG00000198771	RCSD1	-1.43359	3.75075e-08
ENSG00000162676	GFI1	-1.43415	1.93745e-05
ENSG00000142303	ADAMTS10	-1.43425	3.42653e-08
ENSG00000143816	WNT9A	-1.43604	8.14408e-06
ENSG00000204161	C10orf128	-1.43608	2.10218e-06
ENSG00000091592	NLRP1	-1.43609	8.17503e-07
ENSG00000188015	S100A3	-1.43657	0.000896234
ENSG00000136490	LIMD2	-1.43696	4.79665e-07
ENSG00000093134	VNN3	-1.43962	0.00301408
ENSG00000128815	WDFY4	-1.44048	3.34177e-07
ENSG00000115226	FNDC4	-1.44198	7.15723e-05
ENSG00000104415	WISP1	-1.44235	1.42448e-06
ENSG00000153404	PLEKHG4B	-1.44249	0.00349378
ENSG00000130208	APOC1	-1.44302	0.00378069
ENSG00000182195	LDOC1	-1.44519	1.69986e-06
ENSG00000178562	CD28	-1.44604	7.08224e-05
ENSG00000162551	ALPL	-1.44672	0.00200682
ENSG00000177989	ODF3B	-1.44701	3.16493e-07
ENSG00000138080	EMILIN1	-1.44966	3.86458e-07
ENSG00000169946	ZFPM2	-1.45015	2.26549e-07
ENSG00000227507	LTB	-1.45243	0.000139002
ENSG00000166676	TVP23A	-1.45287	1.12963e-05
ENSG00000011028	MRC2	-1.45297	5.97701e-08
ENSG00000100385	IL2RB	-1.45341	2.49212e-06
ENSG00000007933	FMO3	-1.45375	0.000546202
ENSG00000110665	C11orf21	-1.4539	0.00165486
ENSG00000078295	ADCY2	-1.45402	0.00117231
ENSG00000129450	SIGLEC9	-1.45487	1.19976e-07
ENSG00000186891	TNFRSF18	-1.45507	8.02058e-05
ENSG00000185070	FLRT2	-1.4555	3.37022e-07
ENSG00000144596	GRIP2	-1.45557	5.08238e-05
ENSG00000263961	C1orf186	-1.45674	7.53646e-05
ENSG00000138315	OIT3	-1.45678	0.0123381
ENSG00000107562	CXCL12	-1.4572	0.000157736
ENSG00000184408	KCND2	-1.4588	1.05224e-05
ENSG00000009694	TENM1	-1.45931	0.0104333
ENSG00000163606	CD200R1	-1.45967	0.000147918
ENSG00000250510	GPR162	-1.46051	4.28987e-06
ENSG00000123843	C4BPB	-1.46153	0.000179871
ENSG00000168874	ATOH8	-1.46179	0.0186361
ENSG00000182771	GRID1	-1.46206	0.000131466
ENSG00000143851	PTPN7	-1.46266	7.79115e-06
ENSG00000070190	DAPP1	-1.46315	2.05078e-05
ENSG00000105851	PIK3CG	-1.46375	3.82695e-08
ENSG00000160013	PTGIR	-1.46386	7.38276e-07
ENSG00000142173	COL6A2	-1.46451	6.80791e-07
ENSG00000105609	LILRB5	-1.4648	0.00413759
ENSG00000176293	ZNF135	-1.46485	3.89986e-06
ENSG00000109794	FAM149A	-1.4654	2.06106e-05
ENSG00000137672	TRPC6	-1.46574	1.57852e-05
ENSG00000158270	COLEC12	-1.4658	0.000307779
ENSG00000143515	ATP8B2	-1.46596	2.11475e-08
ENSG00000188153	COL4A5	-1.46651	1.37202e-05
ENSG00000141506	PIK3R5	-1.46752	3.57627e-07
ENSG00000122122	SASH3	-1.46815	1.14871e-07
ENSG00000141469	SLC14A1	-1.4697	0.0136311
ENSG00000234465	PINLYP	-1.47036	9.14566e-07
ENSG00000116194	ANGPTL1	-1.47112	0.000718491
ENSG00000111913	FAM65B	-1.47134	2.21816e-06
ENSG00000122877	EGR2	-1.47337	8.6066e-07
ENSG00000096996	IL12RB1	-1.47644	1.56632e-06
ENSG00000132329	RAMP1	-1.47706	3.65341e-06
ENSG00000146555	SDK1	-1.47751	5.90996e-05
ENSG00000132274	TRIM22	-1.47813	1.61701e-06
ENSG00000116132	PRRX1	-1.47861	5.83943e-05
ENSG00000185739	SRL	-1.47908	0.000232338
ENSG00000165072	MAMDC2	-1.47938	0.00244142
ENSG00000100024	UPB1	-1.4795	0.0137386
ENSG00000169862	CTNND2	-1.47974	0.00114085
ENSG00000112182	BACH2	-1.48004	1.9412e-07
ENSG00000132321	IQCA1	-1.48041	4.15713e-05
ENSG00000180644	PRF1	-1.48151	0.000691017
ENSG00000144712	CAND2	-1.48206	0.000115084
ENSG00000198963	RORB	-1.48314	0.00126137
ENSG00000171777	RASGRP4	-1.4845	3.86458e-07
ENSG00000166546	BEAN1	-1.48635	0.00021393
ENSG00000160654	CD3G	-1.48799	1.05447e-05
ENSG00000188820	FAM26F	-1.48937	0.000221408
ENSG00000168421	RHOH	-1.49015	3.62887e-06
ENSG00000146938	NLGN4X	-1.49102	8.90555e-06
ENSG00000196405	EVL	-1.49226	7.33986e-08
ENSG00000116690	PRG4	-1.49258	0.0116005
ENSG00000213203	GIMAP1	-1.49433	4.7121e-06
ENSG00000049540	ELN	-1.49454	4.9683e-06
ENSG00000140287	HDC	-1.49564	4.0389e-05
ENSG00000181790	BAI1	-1.49727	0.000174264
ENSG00000168875	SOX14	-1.49852	0.015329
ENSG00000166741	NNMT	-1.49941	9.12715e-05
ENSG00000168140	VASN	-1.50007	2.3508e-08
ENSG00000124256	ZBP1	-1.50183	8.46724e-05
ENSG00000136244	IL6	-1.50213	0.00018496
ENSG00000211445	GPX3	-1.50248	7.44696e-05
ENSG00000111796	KLRB1	-1.50354	0.00114017
ENSG00000111452	GPR133	-1.50441	7.32874e-07
ENSG00000130224	LRCH2	-1.50503	7.99716e-05
ENSG00000072163	LIMS2	-1.50523	1.86227e-08
ENSG00000173762	CD7	-1.507	0.000639191
ENSG00000106327	TFR2	-1.5078	0.0150239
ENSG00000101445	PPP1R16B	-1.50808	9.93664e-07
ENSG00000183549	ACSM5	-1.50825	0.0111975
ENSG00000154277	UCHL1	-1.50871	1.69988e-05
ENSG00000105369	CD79A	-1.50932	0.000240457
ENSG00000174348	PODN	-1.50943	5.35127e-07
ENSG00000134201	GSTM5	-1.50998	2.05026e-05
ENSG00000140274	DUOXA2	-1.5107	0.0071821
ENSG00000197943	PLCG2	-1.51073	2.11475e-08
ENSG00000091656	ZFHX4	-1.51095	7.68702e-06
ENSG00000104974	LILRA1	-1.51282	2.4424e-05
ENSG00000013725	CD6	-1.51369	3.65773e-06
ENSG00000176533	GNG7	-1.51478	1.50099e-06
ENSG00000162692	VCAM1	-1.51537	2.18735e-06
ENSG00000054938	CHRDL2	-1.51791	0.00502088
ENSG00000187260	WDR86	-1.518	3.2638e-06
ENSG00000138696	BMPR1B	-1.51988	4.77818e-05
ENSG00000100368	CSF2RB	-1.52088	7.71039e-08
ENSG00000161405	IKZF3	-1.52423	1.40958e-05
ENSG00000165125	TRPV6	-1.52442	0.00628243
ENSG00000188404	SELL	-1.52453	1.67292e-05
ENSG00000131634	TMEM204	-1.52742	7.67289e-09
ENSG00000115604	IL18R1	-1.52751	2.06106e-05
ENSG00000184226	PCDH9	-1.52758	4.10717e-07
ENSG00000162739	SLAMF6	-1.52893	5.63686e-05
ENSG00000074047	GLI2	-1.52921	5.88447e-09
ENSG00000104332	SFRP1	-1.52963	8.34178e-06
ENSG00000275395	FCGBP	-1.52969	0.00221457
ENSG00000072694	FCGR2B	-1.53146	7.92606e-06
ENSG00000153563	CD8A	-1.53151	1.70823e-05
ENSG00000235098	ANKRD65	-1.53202	9.38941e-05
ENSG00000138964	PARVG	-1.53301	1.03618e-07
ENSG00000171444	MCC	-1.53309	1.65611e-06
ENSG00000044524	EPHA3	-1.53479	1.26977e-06
ENSG00000110324	IL10RA	-1.53568	1.19976e-07
ENSG00000149527	PLCH2	-1.54009	5.02948e-06
ENSG00000134853	PDGFRA	-1.54165	2.93382e-06
ENSG00000115602	IL1RL1	-1.54385	0.000336124
ENSG00000072840	EVC	-1.54605	2.11475e-08
ENSG00000188385	JAKMIP3	-1.54823	1.65301e-06
ENSG00000017427	IGF1	-1.54826	0.000769952
ENSG00000167261	DPEP2	-1.54879	9.47397e-08
ENSG00000139800	ZIC5	-1.54932	0.00750494
ENSG00000163071	SPATA18	-1.55035	1.95046e-06
ENSG00000020633	RUNX3	-1.55043	1.67438e-08
ENSG00000244731	C4A	-1.55046	0.00581833
ENSG00000122691	TWIST1	-1.55122	0.00039783
ENSG00000138061	CYP1B1	-1.55193	2.4673e-06
ENSG00000094755	GABRP	-1.55201	0.00781847
ENSG00000064300	NGFR	-1.55395	6.5295e-05
ENSG00000172817	CYP7B1	-1.5542	1.26489e-06
ENSG00000005102	MEOX1	-1.55444	0.000130756
ENSG00000179348	GATA2	-1.55668	4.6063e-06
ENSG00000171608	PIK3CD	-1.55863	3.7402e-08
ENSG00000129993	CBFA2T3	-1.55949	1.78916e-06
ENSG00000122188	LAX1	-1.56251	0.000209843
ENSG00000136155	SCEL	-1.56397	0.00817246
ENSG00000156222	SLC28A1	-1.56586	0.0210937
ENSG00000179583	CIITA	-1.56914	2.47492e-06
ENSG00000148053	NTRK2	-1.56947	0.00141276
ENSG00000179344	HLA-DQB1	-1.57087	4.99227e-05
ENSG00000108950	FAM20A	-1.57161	4.3045e-05
ENSG00000183287	CCBE1	-1.57188	2.15791e-05
ENSG00000115607	IL18RAP	-1.57397	0.000340421
ENSG00000149131	SERPING1	-1.57448	6.28766e-05
ENSG00000018625	ATP1A2	-1.57458	0.000677893
ENSG00000160282	FTCD	-1.57657	0.0457287
ENSG00000115523	GNLY	-1.57721	0.000358699
ENSG00000130812	ANGPTL6	-1.57741	0.000176276
ENSG00000100628	ASB2	-1.57859	3.93982e-05
ENSG00000126603	GLIS2	-1.57864	5.47145e-08
ENSG00000162894	FAIM3	-1.57889	1.25594e-05
ENSG00000203805	PPAPDC1A	-1.57913	7.66724e-05
ENSG00000123360	PDE1B	-1.58022	1.27701e-07
ENSG00000050730	TNIP3	-1.58073	0.000100104
ENSG00000243696	RP5-966M1.6	-1.58079	0.00285332
ENSG00000141431	ASXL3	-1.5811	3.19022e-05
ENSG00000253304	TMEM200B	-1.5836	3.7402e-08
ENSG00000115648	MLPH	-1.5845	8.46724e-05
ENSG00000182463	TSHZ2	-1.58523	1.51929e-07
ENSG00000145708	CRHBP	-1.58635	0.0213651
ENSG00000139547	RDH16	-1.58723	0.00568404
ENSG00000117215	PLA2G2D	-1.58748	0.0140253
ENSG00000101463	SYNDIG1	-1.58751	0.0001669
ENSG00000187193	MT1X	-1.58752	0.00235556
ENSG00000127528	KLF2	-1.58875	3.42653e-08
ENSG00000007908	SELE	-1.59152	0.00360912
ENSG00000187479	C11orf96	-1.59175	5.33407e-06
ENSG00000110448	CD5	-1.59352	2.70401e-05
ENSG00000101825	MXRA5	-1.59358	3.09227e-05
ENSG00000177098	SCN4B	-1.59409	5.71046e-05
ENSG00000144681	STAC	-1.5946	0.000191125
ENSG00000138311	ZNF365	-1.59547	1.67571e-05
ENSG00000077942	FBLN1	-1.59632	0.00237735
ENSG00000169083	AR	-1.59717	0.00095126
ENSG00000146192	FGD2	-1.59739	1.67438e-08
ENSG00000078589	P2RY10	-1.5977	0.000116257
ENSG00000179388	EGR3	-1.59785	3.28506e-06
ENSG00000174944	P2RY14	-1.6005	3.46148e-05
ENSG00000005844	ITGAL	-1.60135	4.54336e-07
ENSG00000172215	CXCR6	-1.60202	6.66974e-05
ENSG00000104435	STMN2	-1.6027	0.000840704
ENSG00000186479	RGS7BP	-1.60371	0.000105798
ENSG00000153976	HS3ST3A1	-1.60435	8.32817e-06
ENSG00000150051	MKX	-1.60516	3.39392e-05
ENSG00000106483	SFRP4	-1.60525	2.10734e-05
ENSG00000105374	NKG7	-1.60526	0.000512273
ENSG00000002746	HECW1	-1.6053	1.39095e-05
ENSG00000149970	CNKSR2	-1.60738	1.80011e-05
ENSG00000157103	SLC6A1	-1.60743	1.47296e-05
ENSG00000142871	CYR61	-1.60745	1.33133e-05
ENSG00000196329	GIMAP5	-1.6082	4.38102e-05
ENSG00000161544	CYGB	-1.60883	2.00477e-07
ENSG00000132386	SERPINF1	-1.60985	5.04228e-06
ENSG00000073754	CD5L	-1.61083	0.0317739
ENSG00000080007	DDX43	-1.61117	0.00121414
ENSG00000162804	SNED1	-1.61187	5.42959e-08
ENSG00000145864	GABRB2	-1.61479	0.0369563
ENSG00000104059	FAM189A1	-1.61666	0.0481183
ENSG00000158473	CD1D	-1.61674	1.46245e-06
ENSG00000197859	ADAMTSL2	-1.61908	5.69019e-07
ENSG00000154451	GBP5	-1.62301	8.48054e-05
ENSG00000196358	NTNG2	-1.62364	1.54908e-07
ENSG00000110848	CD69	-1.62476	0.000777544
ENSG00000159650	UROC1	-1.62547	0.00645197
ENSG00000185905	C16orf54	-1.62653	7.89301e-07
ENSG00000102962	CCL22	-1.62675	0.000659023
ENSG00000168334	XIRP1	-1.62711	0.000254513
ENSG00000145649	GZMA	-1.62808	0.000807992
ENSG00000167779	IGFBP6	-1.62882	8.42388e-06
ENSG00000132704	FCRL2	-1.62882	0.000176206
ENSG00000196159	FAT4	-1.6291	2.11744e-07
ENSG00000198542	ITGBL1	-1.63179	9.61473e-07
ENSG00000175857	GAPT	-1.63183	3.37022e-07
ENSG00000124191	TOX2	-1.63229	1.82257e-07
ENSG00000185274	WBSCR17	-1.63241	5.51436e-06
ENSG00000167755	KLK6	-1.6327	0.029537
ENSG00000168490	PHYHIP	-1.63425	3.86458e-07
ENSG00000197888	UGT2B17	-1.6355	0.0171742
ENSG00000169031	COL4A3	-1.63619	0.000137029
ENSG00000154258	ABCA9	-1.63684	4.61249e-06
ENSG00000170801	HTRA3	-1.63726	8.38017e-07
ENSG00000132840	BHMT2	-1.63844	0.0111331
ENSG00000182326	C1S	-1.63943	9.3156e-06
ENSG00000198821	CD247	-1.64367	7.50175e-06
ENSG00000087258	GNAO1	-1.64414	4.92172e-06
ENSG00000168477	TNXB	-1.64555	4.79665e-07
ENSG00000185811	IKZF1	-1.647	1.20416e-07
ENSG00000169252	ADRB2	-1.65012	4.73559e-06
ENSG00000140092	FBLN5	-1.65196	4.92172e-06
ENSG00000183918	SH2D1A	-1.65285	0.000221726
ENSG00000135298	BAI3	-1.6533	1.45136e-05
ENSG00000182183	FAM159A	-1.65553	8.90555e-06
ENSG00000175189	INHBC	-1.65577	0.0130441
ENSG00000141338	ABCA8	-1.65697	0.0016593
ENSG00000182902	SLC25A18	-1.65954	0.0393438
ENSG00000219438	FAM19A5	-1.66059	2.11475e-08
ENSG00000117594	HSD11B1	-1.66154	0.000131636
ENSG00000107742	SPOCK2	-1.66184	9.56676e-07
ENSG00000167757	KLK11	-1.6625	0.00115284
ENSG00000101204	CHRNA4	-1.66384	0.016031
ENSG00000122224	LY9	-1.66442	6.38526e-06
ENSG00000134193	REG4	-1.66476	0.00455041
ENSG00000094963	FMO2	-1.66606	2.47492e-06
ENSG00000123329	ARHGAP9	-1.66638	3.7402e-08
ENSG00000109943	CRTAM	-1.66656	1.14568e-05
ENSG00000177990	DPY19L2	-1.6682	0.000278385
ENSG00000159231	CBR3	-1.66959	6.18202e-06
ENSG00000163687	DNASE1L3	-1.66961	0.00712028
ENSG00000160856	FCRL3	-1.67189	0.00101943
ENSG00000104814	MAP4K1	-1.6719	7.37367e-07
ENSG00000185669	SNAI3	-1.67193	2.30806e-05
ENSG00000181143	MUC16	-1.67432	0.0183391
ENSG00000149256	TENM4	-1.67508	3.08739e-07
ENSG00000149534	MS4A2	-1.67657	3.74637e-06
ENSG00000116824	CD2	-1.67672	6.86303e-05
ENSG00000166428	PLD4	-1.6775	6.62967e-07
ENSG00000124785	NRN1	-1.67906	0.030892
ENSG00000106333	PCOLCE	-1.68111	3.86029e-10
ENSG00000163564	PYHIN1	-1.68266	0.000669298
ENSG00000198846	TOX	-1.68376	0.00012471
ENSG00000172236	TPSAB1	-1.685	3.24427e-05
ENSG00000100652	SLC10A1	-1.68796	0.043142
ENSG00000130005	GAMT	-1.68862	0.0028312
ENSG00000118526	TCF21	-1.68969	1.82257e-07
ENSG00000185479	KRT6B	-1.68992	0.0244669
ENSG00000144218	AFF3	-1.69441	2.44028e-06
ENSG00000187048	CYP4A11	-1.69541	0.0353743
ENSG00000172497	ACOT12	-1.69616	0.0316547
ENSG00000116106	EPHA4	-1.69856	0.000147918
ENSG00000089012	SIRPG	-1.70087	0.000153154
ENSG00000125148	MT2A	-1.70121	5.66399e-05
ENSG00000013297	CLDN11	-1.70257	7.30473e-08
ENSG00000117090	SLAMF1	-1.70321	3.42517e-07
ENSG00000091831	ESR1	-1.70579	2.62136e-06
ENSG00000157551	KCNJ15	-1.70643	0.00011331
ENSG00000099994	SUSD2	-1.70689	1.67438e-08
ENSG00000129009	ISLR	-1.70768	8.30629e-08
ENSG00000042062	FAM65C	-1.70972	0.000409868
ENSG00000271503	CCL5	-1.71109	1.25536e-06
ENSG00000186265	BTLA	-1.71119	7.89159e-05
ENSG00000009790	TRAF3IP3	-1.71243	9.733e-08
ENSG00000140279	DUOX2	-1.71827	0.00183958
ENSG00000153283	CD96	-1.72245	4.2153e-05
ENSG00000145936	KCNMB1	-1.72268	2.54675e-08
ENSG00000131196	NFATC1	-1.72517	2.11475e-08
ENSG00000117643	MAN1C1	-1.72646	2.11475e-08
ENSG00000085265	FCN1	-1.72668	3.16967e-06
ENSG00000154262	ABCA6	-1.72678	2.38468e-06
ENSG00000170476	MZB1	-1.72685	0.000127618
ENSG00000174307	PHLDA3	-1.72818	3.14471e-07
ENSG00000139220	PPFIA2	-1.72902	1.92084e-05
ENSG00000109758	HGFAC	-1.73223	0.0122274
ENSG00000112175	BMP5	-1.73262	0.000255946
ENSG00000106034	CPED1	-1.73402	4.54336e-07
ENSG00000100351	GRAP2	-1.73645	3.92415e-08
ENSG00000105664	COMP	-1.7366	7.85645e-05
ENSG00000120907	ADRA1A	-1.73824	0.0457287
ENSG00000263264	CTB-133G6.1	-1.74033	0.000141667
ENSG00000167286	CD3D	-1.74038	5.30868e-05
ENSG00000204866	IGFL2	-1.74278	1.4293e-06
ENSG00000103522	IL21R	-1.7431	1.16962e-06
ENSG00000105352	CEACAM4	-1.74468	2.38468e-06
ENSG00000172349	IL16	-1.74506	1.86227e-08
ENSG00000126231	PROZ	-1.74796	0.0163715
ENSG00000197057	DTHD1	-1.74987	0.000139515
ENSG00000139193	CD27	-1.75185	2.10734e-05
ENSG00000025423	HSD17B6	-1.75599	0.00855879
ENSG00000039537	C6	-1.75752	0.0424658
ENSG00000170373	CST1	-1.75799	0.0363017
ENSG00000163568	AIM2	-1.75841	9.88776e-05
ENSG00000109684	CLNK	-1.76	8.55803e-06
ENSG00000099998	GGT5	-1.76053	1.67438e-08
ENSG00000081052	COL4A4	-1.76347	1.56991e-07
ENSG00000109906	ZBTB16	-1.76367	0.00227473
ENSG00000164107	HAND2	-1.76568	1.4631e-07
ENSG00000173040	EVC2	-1.76745	1.89078e-09
ENSG00000147443	DOK2	-1.77256	6.51487e-07
ENSG00000169715	MT1E	-1.77589	0.000152182
ENSG00000196188	CTSE	-1.77673	0.00249938
ENSG00000152969	JAKMIP1	-1.77894	9.41953e-07
ENSG00000168229	PTGDR	-1.77959	0.000508899
ENSG00000108381	ASPA	-1.78417	6.28688e-05
ENSG00000135426	TESPA1	-1.78454	3.75146e-06
ENSG00000064205	WISP2	-1.78518	7.5572e-05
ENSG00000160593	AMICA1	-1.78812	3.34865e-08
ENSG00000105509	HAS1	-1.78963	3.86669e-05
ENSG00000050555	LAMC3	-1.79183	8.02783e-05
ENSG00000106538	RARRES2	-1.79291	7.89301e-07
ENSG00000218336	TENM3	-1.79383	0.000330204
ENSG00000132465	IGJ	-1.79491	0.000268589
ENSG00000144649	FAM198A	-1.79531	5.71046e-05
ENSG00000110777	POU2AF1	-1.79643	3.12173e-05
ENSG00000131459	GFPT2	-1.79674	7.30473e-08
ENSG00000140368	PSTPIP1	-1.79717	5.40421e-08
ENSG00000166250	CLMP	-1.79903	4.64967e-05
ENSG00000167178	ISLR2	-1.8004	2.28172e-07
ENSG00000174175	SELP	-1.80065	6.65599e-06
ENSG00000156886	ITGAD	-1.80538	1.36379e-05
ENSG00000134539	KLRD1	-1.81329	1.95046e-06
ENSG00000159403	C1R	-1.81332	2.07859e-06
ENSG00000151224	MAT1A	-1.81608	0.0430162
ENSG00000110436	SLC1A2	-1.81622	0.00737274
ENSG00000151892	GFRA1	-1.82093	0.000809181
ENSG00000172346	CSDC2	-1.8241	2.58144e-05
ENSG00000162365	CYP4A22	-1.82556	0.0194677
ENSG00000090539	CHRD	-1.82673	6.099e-06
ENSG00000180447	GAS1	-1.82692	1.46245e-06
ENSG00000105122	RASAL3	-1.82802	2.38902e-08
ENSG00000105989	WNT2	-1.83614	3.64866e-08
ENSG00000205045	SLFN12L	-1.83647	2.32958e-08
ENSG00000162493	PDPN	-1.83683	7.23692e-06
ENSG00000163492	CCDC141	-1.8369	1.52249e-05
ENSG00000171385	KCND3	-1.83733	1.63415e-05
ENSG00000087245	MMP2	-1.83938	2.027e-07
ENSG00000189233	NUGGC	-1.83973	0.00180492
ENSG00000152495	CAMK4	-1.83996	6.36692e-08
ENSG00000169851	PCDH7	-1.84239	5.66683e-07
ENSG00000077984	CST7	-1.84355	4.84108e-05
ENSG00000126353	CCR7	-1.84591	0.000121606
ENSG00000091513	TF	-1.84724	0.0423399
ENSG00000272636	DOC2B	-1.84777	2.67007e-05
ENSG00000145423	SFRP2	-1.85113	0.00787505
ENSG00000029534	ANK1	-1.85297	7.07184e-08
ENSG00000152784	PRDM8	-1.85633	8.2985e-08
ENSG00000127954	STEAP4	-1.86153	1.13189e-05
ENSG00000011465	DCN	-1.86296	9.9073e-08
ENSG00000144857	BOC	-1.86522	5.92715e-08
ENSG00000122025	FLT3	-1.86617	1.64174e-05
ENSG00000214402	LCNL1	-1.86982	0.000138259
ENSG00000100346	CACNA1I	-1.86984	0.000559201
ENSG00000156475	PPP2R2B	-1.87064	7.91103e-07
ENSG00000113263	ITK	-1.8767	3.00113e-06
ENSG00000163395	IGFN1	-1.88025	0.000205549
ENSG00000189320	FAM180A	-1.8818	1.69401e-06
ENSG00000152583	SPARCL1	-1.88188	1.9548e-07
ENSG00000140285	FGF7	-1.88427	0.000344444
ENSG00000205795	CYS1	-1.88444	1.17091e-06
ENSG00000205784	ARRDC5	-1.89948	1.05902e-06
ENSG00000172482	AGXT	-1.90023	0.0233989
ENSG00000060709	RIMBP2	-1.90105	0.00191795
ENSG00000175463	TBC1D10C	-1.90407	4.79665e-07
ENSG00000250799	PRODH2	-1.91013	0.00783702
ENSG00000153292	GPR110	-1.91152	0.000392148
ENSG00000162552	WNT4	-1.91208	6.55218e-08
ENSG00000182836	PLCXD3	-1.91935	2.67007e-05
ENSG00000183778	B3GALT5	-1.92151	5.4965e-06
ENSG00000125384	PTGER2	-1.92631	7.11386e-08
ENSG00000198851	CD3E	-1.92683	1.9412e-07
ENSG00000205364	MT1M	-1.93279	0.00107693
ENSG00000068831	RASGRP2	-1.93415	9.47397e-08
ENSG00000149451	ADAM33	-1.93986	1.52496e-05
ENSG00000173705	SUSD5	-1.94155	1.68078e-05
ENSG00000172673	THEMIS	-1.94233	5.9626e-07
ENSG00000168685	IL7R	-1.94457	1.80121e-05
ENSG00000113088	GZMK	-1.95209	5.62555e-05
ENSG00000161031	PGLYRP2	-1.95764	0.0271821
ENSG00000180828	BHLHE22	-1.96174	2.93627e-06
ENSG00000167984	NLRC3	-1.9687	2.3508e-08
ENSG00000079931	MOXD1	-1.97081	2.3508e-08
ENSG00000073861	TBX21	-1.97271	3.64223e-05
ENSG00000072818	ACAP1	-1.97349	3.64866e-08
ENSG00000163508	EOMES	-1.97521	2.18735e-06
ENSG00000071991	CDH19	-1.97653	6.92606e-06
ENSG00000275063	AC233755.1	-1.98021	0.00132811
ENSG00000183160	TMEM119	-1.98857	3.9501e-06
ENSG00000197253	TPSB2	-1.98916	1.67571e-05
ENSG00000135144	DTX1	-1.98948	4.0212e-05
ENSG00000137265	IRF4	-1.99113	3.58567e-07
ENSG00000121410	A1BG	-1.99419	2.39205e-05
ENSG00000244734	HBB	-1.99669	1.82887e-06
ENSG00000134538	SLCO1B1	-1.99725	0.0242588
ENSG00000140505	CYP1A2	-1.99848	0.00735944
ENSG00000145934	TENM2	-2.00516	2.88302e-05
ENSG00000115085	ZAP70	-2.00836	3.43678e-07
ENSG00000188389	PDCD1	-2.0133	1.0855e-05
ENSG00000110900	TSPAN11	-2.01373	2.99849e-05
ENSG00000144908	ALDH1L1	-2.02258	0.00702791
ENSG00000136011	STAB2	-2.02368	0.00191848
ENSG00000160185	UBASH3A	-2.02451	1.6877e-06
ENSG00000166482	MFAP4	-2.03207	3.36232e-06
ENSG00000123453	SARDH	-2.03609	1.17091e-06
ENSG00000047617	ANO2	-2.04255	4.10994e-07
ENSG00000171812	COL8A2	-2.04303	1.89078e-09
ENSG00000198650	TAT	-2.04954	0.0398929
ENSG00000122787	AKR1D1	-2.05047	0.00225907
ENSG00000177272	KCNA3	-2.05944	2.64354e-08
ENSG00000140107	SLC25A47	-2.07476	0.0167485
ENSG00000155657	TTN	-2.07727	1.73385e-07
ENSG00000172061	LRRC15	-2.08892	3.29885e-06
ENSG00000215644	GCGR	-2.09449	0.00455041
ENSG00000147138	GPR174	-2.0982	2.87088e-06
ENSG00000117601	SERPINC1	-2.10196	0.0468024
ENSG00000169035	KLK7	-2.1192	0.0011307
ENSG00000101188	NTSR1	-2.13627	0.00136522
ENSG00000184956	MUC6	-2.14297	0.00758278
ENSG00000138135	CH25H	-2.14358	0.000289829
ENSG00000105697	HAMP	-2.14727	0.000790785
ENSG00000129596	CDO1	-2.15271	0.00431146
ENSG00000003137	CYP26B1	-2.15413	1.65513e-06
ENSG00000132514	CLEC10A	-2.164	6.18202e-06
ENSG00000145692	BHMT	-2.17239	0.0223366
ENSG00000121807	CCR2	-2.1792	3.94158e-07
ENSG00000174946	GPR171	-2.18067	8.19986e-05
ENSG00000163519	TRAT1	-2.18304	2.15639e-05
ENSG00000154529	CNTNAP3B	-2.19207	3.03667e-05
ENSG00000173578	XCR1	-2.19751	1.28433e-05
ENSG00000143196	DPT	-2.20098	4.61599e-06
ENSG00000119714	GPR68	-2.201	1.67438e-08
ENSG00000254709	IGLL5	-2.20189	5.90052e-06
ENSG00000123500	COL10A1	-2.2039	1.4631e-07
ENSG00000131386	GALNT15	-2.21041	2.11475e-08
ENSG00000110799	VWF	-2.21763	5.88447e-09
ENSG00000140835	CHST4	-2.24883	0.000211595
ENSG00000110243	APOA5	-2.24901	0.0211096
ENSG00000187634	SAMD11	-2.2681	1.86227e-08
ENSG00000110245	APOC3	-2.2794	0.0441678
ENSG00000118137	APOA1	-2.293	0.0294531
ENSG00000206384	COL6A6	-2.33705	8.75035e-08
ENSG00000137077	CCL21	-2.33938	1.8088e-05
ENSG00000166148	AVPR1A	-2.34745	0.00143405
ENSG00000130649	CYP2E1	-2.36571	0.00180663
ENSG00000255974	CYP2A6	-2.36685	0.0296238
ENSG00000124203	ZNF831	-2.38434	7.11386e-08
ENSG00000129451	KLK10	-2.42348	0.00019224
ENSG00000196616	ADH1B	-2.43664	0.00551727
ENSG00000140538	NTRK3	-2.44183	5.0103e-08
ENSG00000156738	MS4A1	-2.50338	8.38017e-07
ENSG00000136573	BLK	-2.5211	3.35863e-06
ENSG00000136546	SCN7A	-2.53419	1.35959e-05
ENSG00000107317	PTGDS	-2.56798	3.42653e-08
ENSG00000172543	CTSW	-2.60162	2.62703e-08
ENSG00000112936	C7	-2.73443	6.99257e-06
ENSG00000172724	CCL19	-3.10276	1.78025e-06

## Sheet: 2v1,3
Ensembl ID	Gene Symbol	log2FC (2v1,3)	adj P-Value
ENSG00000118137	APOA1	4.03342	0.00020128
ENSG00000110245	APOC3	3.81749	0.000895708
ENSG00000172482	AGXT	3.64956	3.19938e-05
ENSG00000110243	APOA5	3.55542	0.000365209
ENSG00000101204	CHRNA4	3.52193	2.38615e-06
ENSG00000255974	CYP2A6	3.40028	0.00203967
ENSG00000137204	SLC22A7	3.34403	0.000526078
ENSG00000055957	ITIH1	3.31867	0.000632477
ENSG00000215644	GCGR	3.31363	2.0805e-05
ENSG00000140107	SLC25A47	3.2145	0.000308981
ENSG00000145192	AHSG	3.20171	0.00289062
ENSG00000140505	CYP1A2	3.16411	5.71982e-05
ENSG00000163631	ALB	3.157	0.00245246
ENSG00000141485	SLC13A5	3.15376	0.000102754
ENSG00000117601	SERPINC1	3.1371	0.00330697
ENSG00000122194	PLG	3.12328	0.00400509
ENSG00000161031	PGLYRP2	3.09796	0.000606349
ENSG00000158104	HPD	3.0951	0.00176885
ENSG00000228278	ORM2	3.09174	0.00123717
ENSG00000173432	SAA1	3.09124	0.00142205
ENSG00000156222	SLC28A1	3.07499	1.67555e-05
ENSG00000109758	HGFAC	3.04551	2.85412e-05
ENSG00000120907	ADRA1A	3.03783	0.000607279
ENSG00000257017	HP	3.03753	0.0140473
ENSG00000198650	TAT	3.00854	0.00290269
ENSG00000130649	CYP2E1	2.98168	0.000162521
ENSG00000105707	HPN	2.98168	6.19929e-05
ENSG00000172724	CCL19	2.96359	5.23278e-06
ENSG00000145692	BHMT	2.94008	0.00232687
ENSG00000159650	UROC1	2.93169	4.46195e-06
ENSG00000105398	SULT2A1	2.89594	0.00112516
ENSG00000161944	ASGR2	2.88638	0.000244032
ENSG00000073754	CD5L	2.88494	0.000185574
ENSG00000175189	INHBC	2.8799	3.97202e-05
ENSG00000157131	C8A	2.87123	0.00619642
ENSG00000147647	DPYS	2.8617	0.000605481
ENSG00000151224	MAT1A	2.85344	0.00173539
ENSG00000118271	TTR	2.85202	0.00747175
ENSG00000122787	AKR1D1	2.85157	4.68552e-05
ENSG00000079557	AFM	2.84795	0.00461212
ENSG00000009724	MASP2	2.84085	0.000860058
ENSG00000126231	PROZ	2.81579	0.000192046
ENSG00000109072	VTN	2.80529	0.00156513
ENSG00000178772	CPN2	2.80141	0.00109945
ENSG00000250799	PRODH2	2.80029	0.000173312
ENSG00000187048	CYP4A11	2.79684	0.000719964
ENSG00000162365	CYP4A22	2.78294	0.000532431
ENSG00000160282	FTCD	2.7658	0.000559263
ENSG00000131187	F12	2.75584	1.92409e-07
ENSG00000158874	APOA2	2.75527	0.013073
ENSG00000100652	SLC10A1	2.74925	0.00118335
ENSG00000196600	SLC22A25	2.73015	0.000628883
ENSG00000066813	ACSM2B	2.72629	0.00196937
ENSG00000105697	HAMP	2.7123	4.53987e-05
ENSG00000113905	HRG	2.70641	0.0159939
ENSG00000106927	AMBP	2.70416	0.00623773
ENSG00000180210	F2	2.69918	0.00260533
ENSG00000171560	FGA	2.69398	0.00255617
ENSG00000139269	INHBE	2.68806	0.000230634
ENSG00000131482	G6PC	2.68488	0.00360373
ENSG00000166148	AVPR1A	2.67033	0.000408681
ENSG00000187758	ADH1A	2.66619	0.0081825
ENSG00000182902	SLC25A18	2.64904	0.00118339
ENSG00000180432	CYP8B1	2.64387	0.00422095
ENSG00000138207	RBP4	2.63884	0.00222999
ENSG00000101323	HAO1	2.63869	0.00175021
ENSG00000244731	C4A	2.63854	9.85035e-06
ENSG00000162267	ITIH3	2.61621	0.0013946
ENSG00000156738	MS4A1	2.61489	4.72612e-07
ENSG00000091513	TF	2.59947	0.00493638
ENSG00000186910	SERPINA11	2.5863	0.00589098
ENSG00000181790	BAI1	2.56832	1.87301e-08
ENSG00000168509	HFE2	2.56561	0.00189102
ENSG00000189233	NUGGC	2.54227	3.59335e-05
ENSG00000141505	ASGR1	2.54217	0.000163093
ENSG00000106327	TFR2	2.54108	7.88371e-05
ENSG00000167711	SERPINF2	2.5362	4.71562e-05
ENSG00000167588	GPD1	2.51654	2.10921e-06
ENSG00000134389	CFHR5	2.51554	0.00326653
ENSG00000163687	DNASE1L3	2.5135	9.92817e-05
ENSG00000099769	IGFALS	2.51143	2.84079e-05
ENSG00000060566	CREB3L3	2.51093	0.00037388
ENSG00000183747	ACSM2A	2.49933	0.00140128
ENSG00000138109	CYP2C9	2.49624	0.00247737
ENSG00000167676	PLIN4	2.48475	0.000100961
ENSG00000163581	SLC2A2	2.47435	0.016216
ENSG00000125144	MT1G	2.46709	2.71347e-05
ENSG00000142748	FCN3	2.46459	5.11234e-05
ENSG00000172497	ACOT12	2.46007	0.00211713
ENSG00000244414	CFHR1	2.45563	0.00659049
ENSG00000021852	C8B	2.45233	0.00912523
ENSG00000184956	MUC6	2.44897	0.00260048
ENSG00000166183	ASPG	2.44198	1.07579e-05
ENSG00000134339	SAA2	2.43674	0.00292975
ENSG00000118520	ARG1	2.43141	0.0048644
ENSG00000214456	PLIN5	2.41193	2.15966e-05
ENSG00000146678	IGFBP1	2.40063	0.0059793
ENSG00000088926	F11	2.3927	0.00841128
ENSG00000084674	APOB	2.38055	0.0116204
ENSG00000139547	RDH16	2.378	7.0753e-05
ENSG00000157087	ATP2B2	2.36888	0.00211731
ENSG00000113889	KNG1	2.36763	0.0186957
ENSG00000130173	C19orf80	2.36458	0.00420974
ENSG00000171236	LRG1	2.36171	6.87212e-06
ENSG00000129988	LBP	2.35973	0.00584136
ENSG00000025423	HSD17B6	2.35946	0.000634618
ENSG00000113600	C9	2.33034	0.0274532
ENSG00000182327	GLTPD2	2.32609	3.50261e-05
ENSG00000091583	APOH	2.32481	0.0475656
ENSG00000198099	ADH4	2.31468	0.0177079
ENSG00000130005	GAMT	2.31312	8.2458e-05
ENSG00000145850	TIMD4	2.31199	0.00014789
ENSG00000039537	C6	2.31129	0.00804573
ENSG00000116785	CFHR3	2.28787	0.00848061
ENSG00000162551	ALPL	2.28039	5.46105e-06
ENSG00000143627	PKLR	2.27266	0.000602546
ENSG00000261701	HPR	2.27242	0.0142078
ENSG00000229314	ORM1	2.26705	0.0251284
ENSG00000084734	GCKR	2.26609	0.000587665
ENSG00000143257	NR1I3	2.26481	0.00308703
ENSG00000175336	APOF	2.26438	0.00874946
ENSG00000198670	LPA	2.2415	0.0010996
ENSG00000277893	SRD5A2	2.24024	0.000766218
ENSG00000144908	ALDH1L1	2.239	0.00337136
ENSG00000187045	TMPRSS6	2.23226	0.000121488
ENSG00000107317	PTGDS	2.22816	7.1707e-07
ENSG00000101981	F9	2.22704	0.024502
ENSG00000124203	ZNF831	2.21138	4.2107e-07
ENSG00000110887	DAO	2.21098	0.000458996
ENSG00000174990	CA5A	2.20685	0.000184293
ENSG00000136872	ALDOB	2.20498	0.00545789
ENSG00000145626	UGT3A1	2.20485	0.00495935
ENSG00000110169	HPX	2.19895	0.00294611
ENSG00000160868	CYP3A4	2.1883	0.0254044
ENSG00000103449	SALL1	2.18784	0.000884892
ENSG00000125730	C3	2.18424	0.000424251
ENSG00000197444	OGDHL	2.18315	0.000652796
ENSG00000090539	CHRD	2.17778	3.46838e-07
ENSG00000145321	GC	2.17078	0.0436493
ENSG00000172543	CTSW	2.16609	1.22945e-06
ENSG00000129596	CDO1	2.15759	0.00489254
ENSG00000138315	OIT3	2.15464	0.000348535
ENSG00000121410	A1BG	2.15402	9.12813e-06
ENSG00000136011	STAB2	2.1539	0.00117048
ENSG00000112337	SLC17A2	2.15127	0.00249027
ENSG00000143921	ABCG8	2.14085	0.00628126
ENSG00000120054	CPN1	2.14041	0.00833744
ENSG00000163884	KLF15	2.1368	0.000176568
ENSG00000196616	ADH1B	2.12091	0.0171666
ENSG00000136573	BLK	2.12026	7.79626e-05
ENSG00000188257	PLA2G2A	2.11905	0.0154786
ENSG00000105374	NKG7	2.10966	1.43089e-05
ENSG00000161896	IP6K3	2.10671	0.00180976
ENSG00000073734	ABCB11	2.09465	0.006671
ENSG00000145708	CRHBP	2.08052	0.00309885
ENSG00000169136	ATF5	2.07498	3.34382e-08
ENSG00000170956	CEACAM3	2.07107	6.53981e-06
ENSG00000162896	PIGR	2.0676	0.0378792
ENSG00000138115	CYP2C8	2.06271	0.0303842
ENSG00000177238	TRIM72	2.06138	0.000541229
ENSG00000100024	UPB1	2.05655	0.000887421
ENSG00000132840	BHMT2	2.05629	0.0018978
ENSG00000100344	PNPLA3	2.05581	0.000831964
ENSG00000111249	CUX2	2.05273	0.000470832
ENSG00000120885	CLU	2.05107	0.000430434
ENSG00000123453	SARDH	2.04394	1.45867e-06
ENSG00000171564	FGB	2.0386	0.0448981
ENSG00000168229	PTGDR	2.03781	0.000134693
ENSG00000151948	GLT1D1	2.03659	3.40188e-05
ENSG00000263264	CTB-133G6.1	2.03222	1.84836e-05
ENSG00000183549	ACSM5	2.03176	0.000901791
ENSG00000162897	FCAMR	2.02757	4.90232e-06
ENSG00000188389	PDCD1	2.0228	1.33473e-05
ENSG00000171798	KNDC1	2.01575	0.00435495
ENSG00000151892	GFRA1	2.01173	0.000368787
ENSG00000149527	PLCH2	2.00887	4.66585e-08
ENSG00000176919	C8G	2.00759	0.000165191
ENSG00000104760	FGL1	2.00711	0.0351501
ENSG00000113492	AGXT2	2.00568	0.00833744
ENSG00000115718	PROC	2.0051	0.000808643
ENSG00000072818	ACAP1	2.00357	2.83645e-08
ENSG00000165471	MBL2	1.99513	0.0201275
ENSG00000090534	THPO	1.99433	2.76651e-05
ENSG00000146147	MLIP	1.9916	0.00378461
ENSG00000099937	SERPIND1	1.98234	0.0305223
ENSG00000243696	RP5-966M1.6	1.97889	0.000292106
ENSG00000132703	APCS	1.97654	0.0252356
ENSG00000224389	C4B	1.9754	0.000960287
ENSG00000132514	CLEC10A	1.96479	4.44362e-05
ENSG00000021826	CPS1	1.96333	0.0284289
ENSG00000135144	DTX1	1.95872	6.69335e-05
ENSG00000005421	PON1	1.95756	0.00743614
ENSG00000130222	GADD45G	1.95346	4.3641e-07
ENSG00000136574	GATA4	1.95159	2.0805e-05
ENSG00000275152	CCL16	1.9427	0.00406139
ENSG00000132693	CRP	1.94014	0.0269057
ENSG00000122679	RAMP3	1.93974	3.46324e-08
ENSG00000138798	EGF	1.93823	0.0118195
ENSG00000159261	CLDN14	1.92831	6.01076e-05
ENSG00000178297	TMPRSS9	1.92724	0.000121913
ENSG00000100346	CACNA1I	1.91904	0.000515575
ENSG00000073861	TBX21	1.91837	7.86285e-05
ENSG00000124721	DNAH8	1.9137	0.00314844
ENSG00000138356	AOX1	1.91188	0.0153693
ENSG00000187193	MT1X	1.9102	0.000396357
ENSG00000140835	CHST4	1.91006	0.00174849
ENSG00000105122	RASAL3	1.89762	1.18923e-08
ENSG00000196990	FAM163B	1.89637	6.23831e-05
ENSG00000138075	ABCG5	1.89086	0.00878411
ENSG00000131910	NR0B2	1.8821	6.71783e-05
ENSG00000103313	MEFV	1.87969	1.87175e-06
ENSG00000093134	VNN3	1.87621	0.00020497
ENSG00000125735	TNFSF14	1.87535	7.64183e-05
ENSG00000129451	KLK10	1.87347	0.00373983
ENSG00000003137	CYP26B1	1.87005	2.68514e-05
ENSG00000111713	GYS2	1.86933	0.0226295
ENSG00000101188	NTSR1	1.86872	0.00664869
ENSG00000177989	ODF3B	1.86622	2.01349e-09
ENSG00000110799	VWF	1.86596	1.98697e-07
ENSG00000111181	SLC6A12	1.8634	7.39367e-06
ENSG00000187634	SAMD11	1.86336	9.81754e-07
ENSG00000123561	SERPINA7	1.86305	0.0118161
ENSG00000154529	CNTNAP3B	1.86282	0.000420871
ENSG00000116882	HAO2	1.86146	0.0101223
ENSG00000170099	SERPINA6	1.86118	0.0172158
ENSG00000173762	CD7	1.85986	4.91527e-05
ENSG00000175463	TBC1D10C	1.85772	9.81643e-07
ENSG00000275395	FCGBP	1.85637	0.000393254
ENSG00000115085	ZAP70	1.85274	2.24704e-06
ENSG00000064205	WISP2	1.8481	8.29329e-05
ENSG00000109181	UGT2B10	1.84802	0.0076733
ENSG00000130203	APOE	1.84769	2.41717e-06
ENSG00000104814	MAP4K1	1.84555	1.35732e-07
ENSG00000147573	TRIM55	1.84484	0.00147983
ENSG00000168874	ATOH8	1.84284	0.00337748
ENSG00000115523	GNLY	1.83874	7.3608e-05
ENSG00000167483	FAM129C	1.83861	0.000170872
ENSG00000153086	ACMSD	1.83652	0.0085662
ENSG00000100197	CYP2D6	1.82995	3.18759e-05
ENSG00000152969	JAKMIP1	1.82597	9.78322e-07
ENSG00000231852	CYP21A2	1.82392	0.000903462
ENSG00000140279	DUOX2	1.82349	0.0014159
ENSG00000100665	SERPINA4	1.82299	0.0169595
ENSG00000042062	FAM65C	1.82216	0.000235797
ENSG00000234906	APOC2	1.82154	0.000209567
ENSG00000214402	LCNL1	1.82034	0.000265435
ENSG00000205358	MT1H	1.81054	0.00650142
ENSG00000062524	LTK	1.80931	0.000121085
ENSG00000169715	MT1E	1.80851	0.000180499
ENSG00000136457	CHAD	1.8048	0.00162571
ENSG00000126353	CCR7	1.80314	0.000218428
ENSG00000205364	MT1M	1.80174	0.00296751
ENSG00000139194	RBP5	1.80171	0.000565551
ENSG00000182156	ENPP7	1.80139	0.000822806
ENSG00000126759	CFP	1.80092	4.41807e-08
ENSG00000167476	JSRP1	1.79912	2.44145e-06
ENSG00000083807	SLC27A5	1.79815	2.76661e-05
ENSG00000145934	TENM2	1.79646	0.000206303
ENSG00000110665	C11orf21	1.79433	0.000202608
ENSG00000188282	RUFY4	1.79269	0.000135845
ENSG00000188488	SERPINA5	1.79261	0.00978499
ENSG00000243955	GSTA1	1.79206	0.0396523
ENSG00000129993	CBFA2T3	1.79149	1.4732e-07
ENSG00000186891	TNFRSF18	1.78942	3.96031e-06
ENSG00000085265	FCN1	1.78639	3.02782e-06
ENSG00000084110	HAL	1.7862	0.00240766
ENSG00000183971	NPW	1.78474	5.98994e-05
ENSG00000180875	GREM2	1.78309	0.00491397
ENSG00000171385	KCND3	1.78304	3.94309e-05
ENSG00000105352	CEACAM4	1.77703	2.74807e-06
ENSG00000156234	CXCL13	1.77368	0.00603594
ENSG00000158517	NCF1	1.77361	5.40951e-06
ENSG00000008516	MMP25	1.77043	1.41769e-08
ENSG00000073150	PANX2	1.76758	6.59553e-05
ENSG00000068831	RASGRP2	1.76461	8.61631e-07
ENSG00000173531	MST1	1.76289	5.3942e-06
ENSG00000167984	NLRC3	1.76257	2.60598e-07
ENSG00000065320	NTN1	1.75939	0.000799961
ENSG00000244734	HBB	1.75705	3.25222e-05
ENSG00000124713	GNMT	1.75587	2.97612e-05
ENSG00000162460	TMEM82	1.75407	0.00235476
ENSG00000175003	SLC22A1	1.75203	0.000997327
ENSG00000183837	PNMA3	1.74922	0.000301841
ENSG00000197249	SERPINA1	1.74826	0.00460523
ENSG00000123838	C4BPA	1.74629	0.0285292
ENSG00000153404	PLEKHG4B	1.74597	0.000654856
ENSG00000157168	NRG1	1.7459	0.00384314
ENSG00000089692	LAG3	1.74502	4.73742e-07
ENSG00000105369	CD79A	1.74134	5.69744e-05
ENSG00000180155	LYNX1	1.73839	8.02263e-06
ENSG00000104899	AMH	1.73835	2.66697e-05
ENSG00000170476	MZB1	1.73457	0.000194664
ENSG00000128011	LRFN1	1.73233	6.28875e-05
ENSG00000125148	MT2A	1.73095	7.13542e-05
ENSG00000275063	AC233755.1	1.72932	0.00617204
ENSG00000055955	ITIH4	1.72818	0.00193058
ENSG00000106538	RARRES2	1.72601	2.76745e-06
ENSG00000156096	UGT2B4	1.7255	0.0435487
ENSG00000146054	TRIM7	1.72496	0.000205372
ENSG00000160856	FCRL3	1.72263	0.000936308
ENSG00000005471	ABCB4	1.71908	0.00252608
ENSG00000172955	ADH6	1.71642	0.0205673
ENSG00000167874	TMEM88	1.71501	0.000109369
ENSG00000054938	CHRDL2	1.71356	0.00197765
ENSG00000088827	SIGLEC1	1.71183	3.12674e-05
ENSG00000227507	LTB	1.70877	1.53852e-05
ENSG00000204632	HLA-G	1.70456	0.000110853
ENSG00000131203	IDO1	1.70393	0.00690139
ENSG00000137077	CCL21	1.70141	0.00164431
ENSG00000254521	SIGLEC12	1.69872	9.94122e-05
ENSG00000163959	SLC51A	1.69822	0.00247345
ENSG00000177272	KCNA3	1.69748	1.94598e-06
ENSG00000139800	ZIC5	1.6895	0.0059554
ENSG00000104059	FAM189A1	1.68537	0.0411539
ENSG00000159423	ALDH4A1	1.68516	1.09581e-05
ENSG00000120949	TNFRSF8	1.67495	7.49844e-06
ENSG00000117215	PLA2G2D	1.67475	0.0105294
ENSG00000248144	ADH1C	1.6694	0.0495377
ENSG00000180767	CHST13	1.66821	0.00439116
ENSG00000182183	FAM159A	1.66653	1.41849e-05
ENSG00000181444	ZNF467	1.6662	1.66452e-07
ENSG00000140961	OSGIN1	1.66564	9.24674e-08
ENSG00000187608	ISG15	1.66252	0.00174615
ENSG00000110436	SLC1A2	1.65999	0.0162496
ENSG00000206384	COL6A6	1.65379	0.000117908
ENSG00000165125	TRPV6	1.65261	0.00368298
ENSG00000225968	ELFN1	1.65121	1.47141e-06
ENSG00000254788	CKLF-CMTM1	1.64959	9.08287e-07
ENSG00000057593	F7	1.64795	0.0248828
ENSG00000168477	TNXB	1.64658	7.81703e-07
ENSG00000138823	MTTP	1.64613	0.0161897
ENSG00000189410	SH2D5	1.64397	0.00270599
ENSG00000166823	MESP1	1.64248	0.000445012
ENSG00000185338	SOCS1	1.63979	6.65962e-07
ENSG00000140368	PSTPIP1	1.63732	4.81596e-07
ENSG00000015520	NPC1L1	1.63549	0.00104558
ENSG00000167772	ANGPTL4	1.6344	1.98855e-05
ENSG00000131386	GALNT15	1.63309	9.47614e-06
ENSG00000166106	ADAMTS15	1.63271	0.00114866
ENSG00000109906	ZBTB16	1.62922	0.0061776
ENSG00000116690	PRG4	1.62843	0.00770489
ENSG00000134571	MYBPC3	1.62836	3.18019e-05
ENSG00000132704	FCRL2	1.62738	0.000283186
ENSG00000173578	XCR1	1.62618	0.00111212
ENSG00000147443	DOK2	1.62112	4.19841e-06
ENSG00000161653	NAGS	1.62093	6.88702e-07
ENSG00000168546	GFRA2	1.61889	0.00265307
ENSG00000123843	C4BPB	1.61527	6.72693e-05
ENSG00000185499	MUC1	1.61488	0.00314683
ENSG00000089012	SIRPG	1.61463	0.000410911
ENSG00000180644	PRF1	1.60985	0.000353497
ENSG00000130487	KLHDC7B	1.6094	2.95717e-06
ENSG00000130812	ANGPTL6	1.60925	0.000203163
ENSG00000271503	CCL5	1.60872	6.72864e-06
ENSG00000174326	SLC16A11	1.60339	0.000400232
ENSG00000164850	GPER1	1.60262	0.000628996
ENSG00000198417	MT1F	1.60238	8.1754e-06
ENSG00000280789	PAGR1	1.6021	3.03492e-06
ENSG00000129946	SHC2	1.60078	2.53183e-07
ENSG00000141574	SECTM1	1.5986	1.16026e-05
ENSG00000140274	DUOXA2	1.59724	0.00603634
ENSG00000124256	ZBP1	1.5939	5.12655e-05
ENSG00000176720	BOK	1.59208	1.61964e-08
ENSG00000180096	SEPT1	1.59095	6.12664e-07
ENSG00000171234	UGT2B7	1.5887	0.00478447
ENSG00000133246	PRAM1	1.58844	1.65774e-08
ENSG00000007908	SELE	1.58795	0.00451182
ENSG00000096996	IL12RB1	1.58588	5.33991e-07
ENSG00000136490	LIMD2	1.5852	9.87742e-08
ENSG00000166035	LIPC	1.58519	0.00433731
ENSG00000115226	FNDC4	1.58473	2.62044e-05
ENSG00000163508	EOMES	1.5843	0.000129922
ENSG00000198610	AKR1C4	1.58291	0.0223585
ENSG00000167680	SEMA6B	1.58173	2.56029e-09
ENSG00000118804	FAM47E-STBD1	1.58171	6.61276e-07
ENSG00000092607	TBX15	1.58114	0.00272511
ENSG00000188536	HBA2	1.58095	0.000145343
ENSG00000258472	RP11-192H23.4	1.58011	4.78837e-08
ENSG00000203883	SOX18	1.5792	9.0363e-09
ENSG00000105609	LILRB5	1.57914	0.00235693
ENSG00000099377	HSD3B7	1.57835	2.01349e-09
ENSG00000187260	WDR86	1.57825	2.72846e-06
ENSG00000139193	CD27	1.57679	0.000167422
ENSG00000108950	FAM20A	1.56932	5.89966e-05
ENSG00000142512	SIGLEC10	1.55845	1.16876e-06
ENSG00000186994	KANK3	1.55833	1.61808e-07
ENSG00000134363	FST	1.55805	0.0125739
ENSG00000179348	GATA2	1.55618	6.31175e-06
ENSG00000064201	TSPAN32	1.55616	0.00422236
ENSG00000186642	PDE2A	1.5553	8.08213e-06
ENSG00000143196	DPT	1.55438	0.00117205
ENSG00000104972	LILRB1	1.55257	3.1956e-07
ENSG00000107147	KCNT1	1.55042	0.0235048
ENSG00000184979	USP18	1.54832	2.28753e-05
ENSG00000122223	CD244	1.54552	0.00024182
ENSG00000158445	KCNB1	1.54481	0.0132143
ENSG00000160185	UBASH3A	1.53615	0.000194244
ENSG00000102879	CORO1A	1.53399	4.94145e-07
ENSG00000185739	SRL	1.53285	0.000197044
ENSG00000204642	HLA-F	1.53225	9.84429e-06
ENSG00000180871	CXCR2	1.5317	2.47874e-05
ENSG00000169083	AR	1.53124	0.00203342
ENSG00000187116	LILRA5	1.5312	0.000166288
ENSG00000146192	FGD2	1.53081	3.709e-08
ENSG00000025708	TYMP	1.52676	6.36576e-07
ENSG00000170458	CD14	1.52319	1.22091e-05
ENSG00000182853	VMO1	1.52028	0.000413367
ENSG00000145217	SLC26A1	1.5197	5.34812e-05
ENSG00000162676	GFI1	1.51946	9.85814e-06
ENSG00000130270	ATP8B3	1.51752	8.04517e-06
ENSG00000204099	NEU4	1.5144	0.000284209
ENSG00000166825	ANPEP	1.51418	0.000156096
ENSG00000104974	LILRA1	1.51355	3.66484e-05
ENSG00000135094	SDS	1.51268	0.000420758
ENSG00000159761	C16orf86	1.51146	1.41334e-05
ENSG00000197558	SSPO	1.51105	4.27128e-05
ENSG00000124191	TOX2	1.51005	1.65239e-06
ENSG00000009694	TENM1	1.50553	0.0106183
ENSG00000272636	DOC2B	1.50179	0.000706486
ENSG00000160883	HK3	1.5014	2.90159e-06
ENSG00000136305	CIDEB	1.50138	4.48948e-06
ENSG00000113088	GZMK	1.50076	0.00208486
ENSG00000167992	VWCE	1.49938	0.00339466
ENSG00000103522	IL21R	1.49722	2.3103e-05
ENSG00000130208	APOC1	1.49685	0.00353867
ENSG00000180509	KCNE1	1.49342	0.000223845
ENSG00000185669	SNAI3	1.49004	0.000170417
ENSG00000107159	CA9	1.48922	0.0127808
ENSG00000243649	CFB	1.48806	0.000145343
ENSG00000188305	C19orf35	1.48758	7.42914e-05
ENSG00000160801	PTH1R	1.48739	0.00117872
ENSG00000196090	PTPRT	1.48661	0.00135552
ENSG00000188517	COL25A1	1.48587	0.0015318
ENSG00000254709	IGLL5	1.48581	0.001991
ENSG00000134962	KLB	1.48181	0.00513739
ENSG00000159307	SCUBE1	1.48162	0.000256796
ENSG00000107742	SPOCK2	1.48034	1.13584e-05
ENSG00000162747	FCGR3B	1.47993	0.000394616
ENSG00000184557	SOCS3	1.4796	6.52137e-06
ENSG00000173599	PC	1.47947	1.49065e-05
ENSG00000244474	UGT1A4	1.47909	0.0327465
ENSG00000187889	C1orf168	1.47363	0.0085177
ENSG00000105509	HAS1	1.47345	0.000911515
ENSG00000182885	GPR97	1.47296	7.99165e-05
ENSG00000150656	CNDP1	1.47274	0.00444365
ENSG00000160932	LY6E	1.47083	3.50003e-06
ENSG00000115457	IGFBP2	1.46849	0.00285998
ENSG00000158473	CD1D	1.46585	1.49296e-05
ENSG00000127220	ABHD8	1.46315	7.6543e-06
ENSG00000074660	SCARF1	1.4631	6.50364e-10
ENSG00000162572	SCNN1D	1.4618	3.78361e-06
ENSG00000156127	BATF	1.46066	1.01302e-05
ENSG00000135447	PPP1R1A	1.45977	0.0421262
ENSG00000105246	EBI3	1.45888	0.000671819
ENSG00000131042	LILRB2	1.45835	1.08064e-05
ENSG00000182472	CAPN12	1.4573	0.0001162
ENSG00000106123	EPHB6	1.45629	0.00039008
ENSG00000169862	CTNND2	1.45509	0.00183604
ENSG00000196092	PAX5	1.45432	0.049559
ENSG00000119535	CSF3R	1.45318	2.59486e-06
ENSG00000172889	EGFL7	1.45166	6.27202e-09
ENSG00000100628	ASB2	1.44798	0.000189938
ENSG00000047617	ANO2	1.44797	0.000188114
ENSG00000188290	HES4	1.44528	7.46094e-06
ENSG00000108798	ABI3	1.44501	5.35764e-08
ENSG00000167701	GPT	1.44422	1.88403e-05
ENSG00000158571	PFKFB1	1.4438	0.00148045
ENSG00000188820	FAM26F	1.44362	0.000454748
ENSG00000136546	SCN7A	1.44184	0.0137507
ENSG00000182511	FES	1.44141	4.76048e-07
ENSG00000135744	AGT	1.441	0.0108488
ENSG00000157551	KCNJ15	1.43953	0.00136432
ENSG00000204682	CASC10	1.43901	0.000253335
ENSG00000005844	ITGAL	1.43885	4.87749e-06
ENSG00000087258	GNAO1	1.43841	6.97306e-05
ENSG00000043039	BARX2	1.43741	0.00578869
ENSG00000182162	P2RY8	1.437	2.87771e-06
ENSG00000029534	ANK1	1.43684	1.12422e-05
ENSG00000144891	AGTR1	1.43672	0.0203934
ENSG00000101605	MYOM1	1.43511	0.000223748
ENSG00000189350	FAM179A	1.43494	2.53473e-06
ENSG00000100385	IL2RB	1.43456	4.96027e-06
ENSG00000166816	LDHD	1.43374	0.000243597
ENSG00000142156	COL6A1	1.4331	4.66917e-07
ENSG00000010327	STAB1	1.43192	2.04579e-07
ENSG00000036473	OTC	1.43051	0.0452032
ENSG00000154451	GBP5	1.43034	0.000634328
ENSG00000132938	MTUS2	1.42598	0.0116041
ENSG00000007933	FMO3	1.42395	0.00120308
ENSG00000149131	SERPING1	1.42262	0.000396357
ENSG00000172828	CES3	1.41938	0.000655981
ENSG00000171608	PIK3CD	1.41905	3.53588e-07
ENSG00000064300	NGFR	1.41799	0.000350911
ENSG00000118514	ALDH8A1	1.41732	0.00637894
ENSG00000167286	CD3D	1.4165	0.00101934
ENSG00000135519	KCNH3	1.41574	0.00145232
ENSG00000169856	ONECUT1	1.41214	0.0106664
ENSG00000160870	CYP3A7	1.40871	0.0244467
ENSG00000050730	TNIP3	1.40696	0.000669154
ENSG00000140538	NTRK3	1.40652	0.000794662
ENSG00000171759	PAH	1.40441	0.0250347
ENSG00000130303	BST2	1.40328	3.13548e-05
ENSG00000124253	PCK1	1.40274	0.0284678
ENSG00000135439	AGAP2	1.39915	6.57005e-06
ENSG00000137265	IRF4	1.39813	0.000204594
ENSG00000139144	PIK3C2G	1.39542	0.0393555
ENSG00000106333	PCOLCE	1.39526	2.75062e-08
ENSG00000163239	TDRD10	1.39511	8.1805e-05
ENSG00000140853	NLRC5	1.39401	1.3912e-05
ENSG00000159753	RLTPR	1.39226	0.0011698
ENSG00000175489	LRRC25	1.39116	2.68833e-06
ENSG00000135114	OASL	1.39	0.00059017
ENSG00000185215	TNFAIP2	1.38938	4.1407e-06
ENSG00000139344	AMDHD1	1.38798	0.03684
ENSG00000153093	ACOXL	1.38784	0.00589906
ENSG00000198821	CD247	1.38782	0.000154722
ENSG00000169085	C8orf46	1.38752	0.0068757
ENSG00000100368	CSF2RB	1.38496	7.8841e-07
ENSG00000167895	TMC8	1.38477	3.27719e-05
ENSG00000155657	TTN	1.38398	0.000246024
ENSG00000141622	RNF165	1.38314	0.00379161
ENSG00000162552	WNT4	1.3787	4.52634e-05
ENSG00000185905	C16orf54	1.37848	2.21048e-05
ENSG00000176383	B3GNT4	1.37804	0.000189887
ENSG00000110777	POU2AF1	1.37658	0.00157591
ENSG00000169248	CXCL11	1.37645	0.0162536
ENSG00000183615	FAM167B	1.37496	6.58579e-06
ENSG00000123329	ARHGAP9	1.37484	2.56953e-06
ENSG00000205436	EXOC3L4	1.37406	2.26388e-08
ENSG00000143869	GDF7	1.37372	0.00141428
ENSG00000042781	USH2A	1.37365	0.00796935
ENSG00000166428	PLD4	1.37351	3.55186e-05
ENSG00000020633	RUNX3	1.37165	1.88926e-07
ENSG00000174175	SELP	1.37002	0.000587098
ENSG00000148803	FUOM	1.36794	2.11789e-06
ENSG00000126709	IFI6	1.36636	0.000985708
ENSG00000177807	KCNJ10	1.36623	0.00622524
ENSG00000269404	SPIB	1.3641	0.00156549
ENSG00000160323	ADAMTS13	1.36363	9.78244e-06
ENSG00000169710	FASN	1.36128	4.1289e-08
ENSG00000125910	S1PR4	1.36085	0.00025185
ENSG00000110719	TCIRG1	1.35804	4.78837e-08
ENSG00000134539	KLRD1	1.3556	0.000299136
ENSG00000127954	STEAP4	1.3547	0.0013391
ENSG00000104903	LYL1	1.35372	1.84304e-07
ENSG00000162894	FAIM3	1.35254	0.000188982
ENSG00000169418	NPR1	1.35203	0.00015855
ENSG00000158786	PLA2G2F	1.35155	0.00545789
ENSG00000077984	CST7	1.35092	0.00315992
ENSG00000137877	SPTBN5	1.35059	0.00110595
ENSG00000159189	C1QC	1.34989	1.58024e-05
ENSG00000127528	KLF2	1.34913	1.46824e-06
ENSG00000015285	WAS	1.34874	3.7502e-06
ENSG00000169750	RAC3	1.34739	1.40004e-05
ENSG00000117643	MAN1C1	1.34676	3.86305e-06
ENSG00000159403	C1R	1.34626	0.000342542
ENSG00000160326	SLC2A6	1.34428	2.73676e-06
ENSG00000123360	PDE1B	1.34377	4.91224e-06
ENSG00000112936	C7	1.34357	0.0244467
ENSG00000135063	FAM189A2	1.34214	0.0025921
ENSG00000116176	TPSG1	1.34031	0.00505923
ENSG00000189056	RELN	1.33975	0.00342347
ENSG00000101445	PPP1R16B	1.33814	1.243e-05
ENSG00000169903	TM4SF4	1.33728	0.0230029
ENSG00000154133	ROBO4	1.33567	4.17897e-07
ENSG00000130489	SCO2	1.3313	1.01974e-07
ENSG00000171049	FPR2	1.33129	0.00341545
ENSG00000198753	PLXNB3	1.33075	0.0127714
ENSG00000204577	LILRB3	1.33024	2.17679e-05
ENSG00000179044	EXOC3L1	1.32993	1.02312e-06
ENSG00000105227	PRX	1.32697	1.21468e-06
ENSG00000163395	IGFN1	1.32654	0.0106322
ENSG00000186827	TNFRSF4	1.32277	1.07579e-05
ENSG00000157734	SNX22	1.32193	0.00142706
ENSG00000144648	ACKR2	1.32163	9.88382e-05
ENSG00000089820	ARHGAP4	1.32093	7.86819e-06
ENSG00000175262	C1orf127	1.32072	0.00178651
ENSG00000152784	PRDM8	1.31985	7.7156e-05
ENSG00000198598	MMP17	1.3186	0.0368508
ENSG00000172673	THEMIS	1.31818	0.000493136
ENSG00000013725	CD6	1.31619	5.66554e-05
ENSG00000241635	UGT1A1	1.31614	0.0286444
ENSG00000143028	SYPL2	1.31534	0.000128952
ENSG00000122490	PQLC1	1.31404	1.54159e-09
ENSG00000137825	ITPKA	1.31345	0.000866035
ENSG00000167508	MVD	1.31258	2.75893e-08
ENSG00000006638	TBXA2R	1.31184	5.62888e-06
ENSG00000166897	ELFN2	1.31073	0.0311429
ENSG00000132386	SERPINF1	1.31072	0.000210727
ENSG00000186907	RTN4RL2	1.31069	3.01527e-05
ENSG00000135929	CYP27A1	1.30996	4.05725e-06
ENSG00000188157	AGRN	1.30982	3.79e-08
ENSG00000198851	CD3E	1.30923	0.000205617
ENSG00000204444	APOM	1.30861	0.00865212
ENSG00000099958	DERL3	1.30748	0.000674201
ENSG00000171130	ATP6V0E2	1.30364	3.47728e-05
ENSG00000122122	SASH3	1.30356	1.8073e-06
ENSG00000122971	ACADS	1.3032	7.64985e-10
ENSG00000158717	RNF166	1.30173	1.94568e-09
ENSG00000095321	CRAT	1.2997	4.79614e-07
ENSG00000168995	SIGLEC7	1.29968	0.000168534
ENSG00000180447	GAS1	1.29903	0.000512172
ENSG00000092929	UNC13D	1.29877	0.000302272
ENSG00000169252	ADRB2	1.29627	0.000337699
ENSG00000196218	RYR1	1.29436	0.00114167
ENSG00000182871	COL18A1	1.29415	5.30035e-06
ENSG00000081479	LRP2	1.29296	0.0144508
ENSG00000141338	ABCA8	1.29259	0.016007
ENSG00000179403	VWA1	1.29193	1.09581e-05
ENSG00000124334	IL9R	1.29103	0.00101797
ENSG00000161405	IKZF3	1.29059	0.000264059
ENSG00000126264	HCST	1.29038	0.000289026
ENSG00000075399	VPS9D1	1.2894	8.96158e-09
ENSG00000076662	ICAM3	1.28939	1.75721e-08
ENSG00000170214	ADRA1B	1.28857	0.00462366
ENSG00000173372	C1QA	1.28803	0.000419427
ENSG00000185507	IRF7	1.28786	8.25769e-07
ENSG00000197253	TPSB2	1.28785	0.00475469
ENSG00000169220	RGS14	1.28698	1.59818e-06
ENSG00000119714	GPR68	1.28684	0.000234779
ENSG00000089558	KCNH4	1.28619	0.00300554
ENSG00000105639	JAK3	1.2858	3.54358e-06
ENSG00000148346	LCN2	1.28578	0.0221396
ENSG00000070985	TRPM5	1.28411	0.00653638
ENSG00000274286	ADRA2B	1.28388	0.0066776
ENSG00000126882	FAM78A	1.28309	1.02284e-06
ENSG00000185340	GAS2L1	1.28291	5.31352e-09
ENSG00000205078	SYCE1L	1.28266	0.000114747
ENSG00000125551	PLGLB2	1.28219	0.0177704
ENSG00000021461	CYP3A43	1.28212	0.0246758
ENSG00000122224	LY9	1.27993	0.000453
ENSG00000159231	CBR3	1.27896	0.000476315
ENSG00000196700	ZNF512B	1.27887	4.6102e-06
ENSG00000135898	GPR55	1.27861	0.0298536
ENSG00000138030	KHK	1.27858	3.99403e-05
ENSG00000145649	GZMA	1.27698	0.00973738
ENSG00000185386	MAPK11	1.27632	5.04464e-07
ENSG00000169738	DCXR	1.27536	1.5413e-06
ENSG00000142173	COL6A2	1.27513	1.28826e-05
ENSG00000173581	CCDC106	1.27214	5.49353e-06
ENSG00000185347	C14orf80	1.27022	3.19395e-08
ENSG00000196169	KIF19	1.27006	0.0107904
ENSG00000178685	PARP10	1.26902	2.26146e-09
ENSG00000121807	CCR2	1.26845	0.00179415
ENSG00000163492	CCDC141	1.26833	0.00273959
ENSG00000100079	LGALS2	1.2682	0.0297056
ENSG00000185924	RTN4RL1	1.26726	0.0467942
ENSG00000116661	FBXO2	1.26695	0.0137835
ENSG00000198959	TGM2	1.26658	1.43366e-05
ENSG00000012124	CD22	1.26636	8.00988e-05
ENSG00000141506	PIK3R5	1.26623	8.88741e-06
ENSG00000105538	RASIP1	1.26617	4.78102e-05
ENSG00000122025	FLT3	1.26489	0.00317522
ENSG00000103254	FAM173A	1.2646	5.26363e-09
ENSG00000156886	ITGAD	1.26107	0.00211937
ENSG00000177706	FAM20C	1.26024	1.25398e-06
ENSG00000188064	WNT7B	1.26015	0.00969912
ENSG00000132622	HSPA12B	1.25905	1.99475e-06
ENSG00000144331	ZNF385B	1.25892	0.0384033
ENSG00000168140	VASN	1.25636	1.40715e-06
ENSG00000173227	SYT12	1.2554	0.000952545
ENSG00000128283	CDC42EP1	1.25465	1.19128e-08
ENSG00000144649	FAM198A	1.25377	0.00510186
ENSG00000108242	CYP2C18	1.25238	0.0494455
ENSG00000243414	TICAM2	1.25158	3.39174e-05
ENSG00000183186	C2CD4C	1.25089	0.000615976
ENSG00000153563	CD8A	1.25068	0.000488152
ENSG00000049089	COL9A2	1.25059	0.00157921
ENSG00000157927	RADIL	1.24822	0.000100417
ENSG00000133048	CHI3L1	1.24581	0.0213252
ENSG00000161618	ALDH16A1	1.24437	8.4127e-09
ENSG00000149781	FERMT3	1.24341	1.43792e-07
ENSG00000123689	G0S2	1.24281	0.00273989
ENSG00000250510	GPR162	1.24096	8.85735e-05
ENSG00000087237	CETP	1.24066	0.0114197
ENSG00000009950	MLXIPL	1.23748	0.00114137
ENSG00000165886	UBTD1	1.23617	3.20006e-07
ENSG00000214063	TSPAN4	1.23576	4.7405e-06
ENSG00000143382	ADAMTSL4	1.23569	1.66736e-05
ENSG00000196358	NTNG2	1.2343	3.33722e-05
ENSG00000179761	PIPOX	1.23202	0.00734045
ENSG00000184922	FMNL1	1.23029	1.9695e-06
ENSG00000172602	RND1	1.22852	0.00180776
ENSG00000115255	REEP6	1.22831	0.000846713
ENSG00000213145	CRIP1	1.22693	0.000207155
ENSG00000137078	SIT1	1.22673	0.00436696
ENSG00000232810	TNF	1.22662	0.00112524
ENSG00000108551	RASD1	1.22554	0.0116904
ENSG00000244242	IFITM10	1.22403	3.98716e-06
ENSG00000198691	ABCA4	1.2238	0.00939891
ENSG00000163874	ZC3H12A	1.22325	2.28949e-07
ENSG00000143878	RHOB	1.22164	1.68701e-05
ENSG00000184113	CLDN5	1.21825	0.000542657
ENSG00000104894	CD37	1.21771	5.74712e-05
ENSG00000128016	ZFP36	1.2166	5.72502e-06
ENSG00000197471	SPN	1.21572	9.0198e-06
ENSG00000166289	PLEKHF1	1.21345	9.3501e-05
ENSG00000111913	FAM65B	1.21311	8.25317e-05
ENSG00000107736	CDH23	1.21124	5.45205e-05
ENSG00000141497	ZMYND15	1.21026	2.68191e-06
ENSG00000102032	RENBP	1.20932	2.08456e-05
ENSG00000110448	CD5	1.20839	0.00139049
ENSG00000235568	NFAM1	1.20835	5.73402e-07
ENSG00000205795	CYS1	1.20828	0.00145783
ENSG00000137857	DUOX1	1.20823	0.00748716
ENSG00000132329	RAMP1	1.2076	0.000151863
ENSG00000213203	GIMAP1	1.20665	0.000188673
ENSG00000159335	PTMS	1.20346	1.03003e-07
ENSG00000081052	COL4A4	1.20296	0.000201211
ENSG00000168994	PXDC1	1.20268	4.72077e-05
ENSG00000171777	RASGRP4	1.20227	2.81665e-05
ENSG00000160654	CD3G	1.20196	0.000365209
ENSG00000080573	COL5A3	1.20081	6.07373e-06
ENSG00000091831	ESR1	1.20058	0.000774744
ENSG00000171303	KCNK3	1.20015	0.00592829
ENSG00000185274	WBSCR17	1.19994	0.000845441
ENSG00000175287	PHYHD1	1.19878	0.000837289
ENSG00000066336	SPI1	1.19838	4.26718e-06
ENSG00000132837	DMGDH	1.19708	0.0411048
ENSG00000163519	TRAT1	1.19616	0.0189353
ENSG00000171700	RGS19	1.19601	9.53999e-07
ENSG00000187583	PLEKHN1	1.19542	1.02071e-05
ENSG00000179583	CIITA	1.19528	0.000271761
ENSG00000197019	SERTAD1	1.19343	1.29925e-07
ENSG00000144596	GRIP2	1.1929	0.000998238
ENSG00000151651	ADAM8	1.19147	0.000214876
ENSG00000167549	CORO6	1.19146	0.00159452
ENSG00000139899	CBLN3	1.19083	1.18604e-05
ENSG00000130052	STARD8	1.19048	1.85432e-05
ENSG00000168993	CPLX1	1.19038	0.00219955
ENSG00000125089	SH3TC1	1.18977	1.16481e-06
ENSG00000181035	SLC25A42	1.18972	2.93113e-07
ENSG00000095370	SH2D3C	1.18947	6.05052e-07
ENSG00000165716	FAM69B	1.18884	0.0122264
ENSG00000164344	KLKB1	1.18876	0.0292167
ENSG00000140511	HAPLN3	1.18867	3.4617e-05
ENSG00000204301	NOTCH4	1.18654	2.33235e-08
ENSG00000126246	IGFLR1	1.18644	0.001222
ENSG00000176533	GNG7	1.186	0.000123399
ENSG00000100342	APOL1	1.18502	0.000193231
ENSG00000100918	REC8	1.18469	3.76756e-08
ENSG00000127129	EDN2	1.18451	0.0142753
ENSG00000235098	ANKRD65	1.1844	0.00309646
ENSG00000114923	SLC4A3	1.18344	0.000723447
ENSG00000091592	NLRP1	1.18296	3.84042e-05
ENSG00000205560	CPT1B	1.18263	1.32115e-05
ENSG00000146094	DOK3	1.18166	3.28488e-07
ENSG00000114378	HYAL1	1.18138	0.000113442
ENSG00000130201	EXOC3L2	1.18102	8.10527e-06
ENSG00000066735	KIF26A	1.1804	0.0197968
ENSG00000177294	FBXO39	1.17999	0.000556418
ENSG00000172236	TPSAB1	1.17895	0.00366878
ENSG00000184985	SORCS2	1.17804	0.00164186
ENSG00000175920	DOK7	1.17604	0.011282
ENSG00000100299	ARSA	1.17508	1.94568e-09
ENSG00000225614	ZNF469	1.17508	1.37323e-05
ENSG00000173267	SNCG	1.17467	0.00393068
ENSG00000170955	PRKCDBP	1.17429	1.1794e-05
ENSG00000158050	DUSP2	1.17365	0.00213427
ENSG00000102962	CCL22	1.17346	0.0155429
ENSG00000205784	ARRDC5	1.17287	0.00181445
ENSG00000134463	ECHDC3	1.17274	0.0388366
ENSG00000138131	LOXL4	1.17273	0.00481505
ENSG00000115590	IL1R2	1.17224	0.000617956
ENSG00000173210	ABLIM3	1.17217	0.00399641
ENSG00000099860	GADD45B	1.17199	0.000336154
ENSG00000138623	SEMA7A	1.17198	0.0012709
ENSG00000165644	COMTD1	1.17158	3.14594e-06
ENSG00000138964	PARVG	1.17094	2.2748e-05
ENSG00000261221	ZNF865	1.17089	1.17477e-10
ENSG00000129450	SIGLEC9	1.17088	1.09789e-05
ENSG00000173369	C1QB	1.17041	0.0010352
ENSG00000269190	FBXO17	1.17023	0.0221399
ENSG00000130307	USHBP1	1.17005	0.000144128
ENSG00000205403	CFI	1.16999	0.00248748
ENSG00000188897	CTD-3088G3.8	1.16968	2.88291e-05
ENSG00000179862	CITED4	1.1693	0.000543753
ENSG00000161243	FBXO27	1.16815	0.0244524
ENSG00000186765	FSCN2	1.16808	0.00024425
ENSG00000179388	EGR3	1.16696	0.000671962
ENSG00000186265	BTLA	1.16603	0.00764598
ENSG00000198844	ARHGEF15	1.16601	1.4018e-05
ENSG00000181625	SLX1B	1.16541	0.0184647
ENSG00000140859	KIFC3	1.16517	1.50409e-05
ENSG00000099994	SUSD2	1.16509	2.44696e-05
ENSG00000130758	MAP3K10	1.16502	8.81112e-09
ENSG00000130775	THEMIS2	1.16414	1.1141e-05
ENSG00000019169	MARCO	1.1639	0.0378832
ENSG00000174562	KLK15	1.16351	0.0307435
ENSG00000107562	CXCL12	1.16328	0.00311654
ENSG00000276231	PIK3R6	1.16274	2.5923e-06
ENSG00000100055	CYTH4	1.16266	8.31237e-06
ENSG00000081041	CXCL2	1.16202	0.00171047
ENSG00000188385	JAKMIP3	1.16102	0.00025117
ENSG00000100726	TELO2	1.16019	1.77681e-08
ENSG00000127084	FGD3	1.16018	5.821e-06
ENSG00000170442	KRT86	1.16005	0.0109029
ENSG00000146215	CRIP3	1.15973	0.0120361
ENSG00000175040	CHST2	1.15939	1.74927e-07
ENSG00000113263	ITK	1.15796	0.00299433
ENSG00000066056	TIE1	1.15712	2.57919e-06
ENSG00000064932	SBNO2	1.15484	2.01349e-09
ENSG00000142303	ADAMTS10	1.15402	3.50003e-06
ENSG00000121270	ABCC11	1.15343	0.00734905
ENSG00000142347	MYO1F	1.1533	2.80959e-06
ENSG00000211445	GPX3	1.15298	0.00264249
ENSG00000139626	ITGB7	1.15282	2.59729e-05
ENSG00000150051	MKX	1.15268	0.00359142
ENSG00000106605	BLVRA	1.15229	7.38312e-05
ENSG00000117984	CTSD	1.15041	7.23012e-07
ENSG00000262814	MRPL12	1.1498	1.01717e-06
ENSG00000037280	FLT4	1.14962	1.91092e-05
ENSG00000049768	FOXP3	1.14857	0.000210255
ENSG00000119673	ACOT2	1.14856	1.96284e-05
ENSG00000244607	CCDC13	1.1484	0.00108326
ENSG00000174004	NRROS	1.14696	0.000398563
ENSG00000242114	MTFP1	1.14683	0.000127226
ENSG00000234745	HLA-B	1.1445	0.000192326
ENSG00000160712	IL6R	1.14439	6.18274e-05
ENSG00000155666	KDM8	1.14393	7.1391e-06
ENSG00000274897	PANO1	1.14367	0.00688313
ENSG00000144712	CAND2	1.1433	0.00318925
ENSG00000072163	LIMS2	1.14253	5.08751e-06
ENSG00000180089	TMEM86B	1.14225	3.58273e-05
ENSG00000136244	IL6	1.14216	0.00530661
ENSG00000140564	FURIN	1.141	4.8433e-08
ENSG00000180448	HMHA1	1.14088	3.16186e-07
ENSG00000041515	MYO16	1.13794	0.0148468
ENSG00000108821	COL1A1	1.13791	6.96901e-05
ENSG00000167617	CDC42EP5	1.13764	2.06907e-05
ENSG00000110900	TSPAN11	1.13738	0.0172746
ENSG00000153976	HS3ST3A1	1.13686	0.00145564
ENSG00000159958	TNFRSF13C	1.13576	0.000505142
ENSG00000136383	ALPK3	1.13452	0.000911625
ENSG00000124507	PACSIN1	1.13349	0.0180257
ENSG00000131355	EMR3	1.13312	0.00213829
ENSG00000182866	LCK	1.13259	0.00122149
ENSG00000137841	PLCB2	1.1312	4.80977e-05
ENSG00000166741	NNMT	1.13014	0.00361242
ENSG00000244617	ASPRV1	1.12994	8.47997e-05
ENSG00000141753	IGFBP4	1.12987	2.06992e-07
ENSG00000131584	ACAP3	1.12859	5.13604e-08
ENSG00000186517	ARHGAP30	1.12839	1.78438e-06
ENSG00000107281	NPDC1	1.12811	0.000153557
ENSG00000224051	CPTP	1.12733	7.12605e-08
ENSG00000137225	CAPN11	1.12712	0.000800018
ENSG00000198355	PIM3	1.12672	2.06238e-08
ENSG00000065054	SLC9A3R2	1.12655	4.41674e-07
ENSG00000128815	WDFY4	1.12619	3.84042e-05
ENSG00000160446	ZDHHC12	1.12541	2.69962e-08
ENSG00000166250	CLMP	1.12527	0.0127328
ENSG00000064687	ABCA7	1.12456	2.12037e-06
ENSG00000177301	KCNA2	1.12438	0.0305906
ENSG00000089847	ANKRD24	1.12315	0.00010158
ENSG00000124780	KCNK17	1.12305	0.0396075
ENSG00000183484	GPR132	1.12279	0.000233572
ENSG00000177098	SCN4B	1.12185	0.00493644
ENSG00000167646	DNAAF3	1.12182	0.0154123
ENSG00000179344	HLA-DQB1	1.12119	0.00386062
ENSG00000175756	AURKAIP1	1.12069	5.56991e-08
ENSG00000128594	LRRC4	1.1206	0.031923
ENSG00000153902	LGI4	1.12056	0.0194526
ENSG00000169026	MFSD7	1.12038	4.02105e-05
ENSG00000196329	GIMAP5	1.11969	0.0044002
ENSG00000147082	CCNB3	1.11961	0.00218838
ENSG00000204936	CD177	1.11922	0.00844706
ENSG00000164082	GRM2	1.11891	0.000505892
ENSG00000174946	GPR171	1.11834	0.045278
ENSG00000100258	LMF2	1.11691	1.61252e-09
ENSG00000138316	ADAMTS14	1.11683	0.000353376
ENSG00000177103	DSCAML1	1.11565	0.018105
ENSG00000179094	PER1	1.11555	1.65195e-05
ENSG00000171631	P2RY6	1.11553	0.00188219
ENSG00000140678	ITGAX	1.11513	0.000229531
ENSG00000108515	ENO3	1.1145	1.00695e-05
ENSG00000186350	RXRA	1.1145	3.56261e-09
ENSG00000172349	IL16	1.11443	7.70443e-05
ENSG00000001630	CYP51A1	1.11392	3.37844e-05
ENSG00000166819	PLIN1	1.11374	0.000662335
ENSG00000213445	SIPA1	1.11324	3.13066e-08
ENSG00000130592	LSP1	1.11288	2.25894e-05
ENSG00000197483	ZNF628	1.11276	6.95363e-09
ENSG00000232434	C9orf172	1.11218	1.66071e-05
ENSG00000140691	ARMC5	1.11144	6.03792e-08
ENSG00000184163	FAM132A	1.11047	0.000926624
ENSG00000126603	GLIS2	1.11034	5.2843e-05
ENSG00000115648	MLPH	1.1088	0.006797
ENSG00000100399	CHADL	1.10872	0.000236686
ENSG00000143546	S100A8	1.10812	0.0181841
ENSG00000132361	CLUH	1.10747	1.70231e-07
ENSG00000167705	RILP	1.10698	1.16038e-05
ENSG00000177943	MAMDC4	1.10577	4.92773e-05
ENSG00000204389	HSPA1A	1.10557	0.026955
ENSG00000164406	LEAP2	1.10555	0.00483751
ENSG00000090339	ICAM1	1.1053	1.01699e-05
ENSG00000107738	C10orf54	1.10482	4.21805e-07
ENSG00000075340	ADD2	1.10446	0.0193215
ENSG00000205502	C2CD4B	1.10352	0.0061324
ENSG00000142494	SLC47A1	1.10185	0.0034579
ENSG00000167604	NFKBID	1.10165	3.19923e-07
ENSG00000110876	SELPLG	1.10126	3.92388e-05
ENSG00000138080	EMILIN1	1.10049	7.37093e-05
ENSG00000239697	TNFSF12	1.10049	1.02589e-06
ENSG00000099864	PALM	1.09908	9.65948e-05
ENSG00000183287	CCBE1	1.09894	0.00330717
ENSG00000117016	RIMS3	1.09893	0.000159024
ENSG00000129911	KLF16	1.09891	1.87301e-08
ENSG00000148832	PAOX	1.09875	2.04579e-07
ENSG00000159069	FBXW5	1.09861	1.24453e-08
ENSG00000115556	PLCD4	1.09834	0.00232154
ENSG00000126461	SCAF1	1.09746	7.64985e-10
ENSG00000108405	P2RX1	1.09539	0.000560723
ENSG00000187796	CARD9	1.09536	0.00020497
ENSG00000099365	STX1B	1.09501	7.83139e-05
ENSG00000111863	ADTRP	1.09427	0.00227441
ENSG00000080007	DDX43	1.09426	0.033693
ENSG00000168389	MFSD2A	1.09381	0.000368653
ENSG00000188833	ENTPD8	1.09201	0.00438537
ENSG00000105329	TGFB1	1.09172	8.49811e-06
ENSG00000178175	ZNF366	1.09081	0.000176135
ENSG00000173264	GPR137	1.09031	1.61252e-09
ENSG00000164362	TERT	1.09014	0.0123151
ENSG00000168394	TAP1	1.08878	9.37046e-05
ENSG00000185522	LMNTD2	1.08851	3.75729e-07
ENSG00000134326	CMPK2	1.08824	0.000574024
ENSG00000171766	GATM	1.08705	0.00741866
ENSG00000083454	P2RX5	1.08688	0.00527245
ENSG00000125384	PTGER2	1.08678	0.00109963
ENSG00000186810	CXCR3	1.08664	2.41732e-05
ENSG00000166592	RRAD	1.08621	0.0052498
ENSG00000087076	HSD17B14	1.08602	0.0006444
ENSG00000170638	TRABD	1.08598	1.1093e-08
ENSG00000172346	CSDC2	1.0854	0.0130514
ENSG00000100365	NCF4	1.08341	0.000882812
ENSG00000167261	DPEP2	1.08291	8.40121e-05
ENSG00000132530	XAF1	1.08275	0.00113314
ENSG00000244482	LILRA6	1.08134	0.00190708
ENSG00000173208	ABCD2	1.08055	0.0163617
ENSG00000127948	POR	1.08052	1.98599e-06
ENSG00000168421	RHOH	1.08046	0.000631768
ENSG00000205045	SLFN12L	1.0797	0.000329739
ENSG00000185100	ADSSL1	1.0793	7.89069e-05
ENSG00000184371	CSF1	1.0789	1.15396e-05
ENSG00000079432	CIC	1.07827	9.56751e-10
ENSG00000135636	DYSF	1.07819	2.43404e-05
ENSG00000169129	AFAP1L2	1.07777	0.000590772
ENSG00000149451	ADAM33	1.07772	0.0159328
ENSG00000071655	MBD3	1.07672	5.2406e-08
ENSG00000143851	PTPN7	1.07666	0.00112032
ENSG00000160447	PKN3	1.07624	0.000102006
ENSG00000100351	GRAP2	1.0755	0.000247936
ENSG00000100060	MFNG	1.07545	3.10163e-05
ENSG00000146112	PPP1R18	1.07544	6.37535e-07
ENSG00000144857	BOC	1.0752	0.000855281
ENSG00000164742	ADCY1	1.07512	0.00907631
ENSG00000166405	RIC3	1.07511	0.0157765
ENSG00000008517	IL32	1.0751	2.3075e-06
ENSG00000069399	BCL3	1.07419	1.97112e-07
ENSG00000007314	SCN4A	1.07415	0.0301576
ENSG00000007264	MATK	1.07366	0.00325564
ENSG00000177542	SLC25A22	1.07364	1.28739e-07
ENSG00000114654	EFCC1	1.07314	0.000577098
ENSG00000160471	COX6B2	1.07266	0.00242066
ENSG00000132016	C19orf57	1.06988	0.00105185
ENSG00000008513	ST3GAL1	1.06906	6.28731e-05
ENSG00000258429	PDF	1.06881	1.60914e-05
ENSG00000131196	NFATC1	1.06866	0.000153644
ENSG00000168490	PHYHIP	1.06799	0.000655414
ENSG00000132321	IQCA1	1.06726	0.00365367
ENSG00000142694	EVA1B	1.0667	3.79044e-05
ENSG00000179593	ALOX15B	1.06667	0.0174706
ENSG00000069535	MAOB	1.06628	0.0110307
ENSG00000021488	SLC7A9	1.06515	0.0404731
ENSG00000104856	RELB	1.06484	6.80014e-08
ENSG00000143502	SUSD4	1.06415	0.0205129
ENSG00000197766	CFD	1.0635	0.0066619
ENSG00000141873	SLC39A3	1.06287	1.61252e-09
ENSG00000144655	CSRNP1	1.06285	3.78207e-06
ENSG00000179431	FJX1	1.06274	0.00174615
ENSG00000010295	IFFO1	1.06198	3.08202e-06
ENSG00000154146	NRGN	1.0619	0.000514682
ENSG00000255587	RAB44	1.06188	0.00226371
ENSG00000136689	IL1RN	1.06161	0.0044736
ENSG00000212123	PRR22	1.06015	0.000329992
ENSG00000184986	TMEM121	1.06013	0.00433731
ENSG00000156218	ADAMTSL3	1.05944	0.00901083
ENSG00000104518	GSDMD	1.0589	1.68397e-08
ENSG00000127586	CHTF18	1.05847	1.92166e-06
ENSG00000169885	CALML6	1.05844	0.00602535
ENSG00000185432	METTL7A	1.05821	0.000931459
ENSG00000197859	ADAMTSL2	1.05819	0.000680205
ENSG00000173535	TNFRSF10C	1.05765	0.00141526
ENSG00000205744	DENND1C	1.05763	2.07749e-05
ENSG00000178226	PRSS36	1.05762	0.00016216
ENSG00000104951	IL4I1	1.05732	0.00579389
ENSG00000160255	ITGB2	1.05684	0.000161016
ENSG00000198719	DLL1	1.05599	0.00118483
ENSG00000133800	LYVE1	1.05585	0.0438083
ENSG00000100292	HMOX1	1.05514	0.000370937
ENSG00000228300	C19orf24	1.05469	3.91459e-08
ENSG00000250506	CDK3	1.05469	8.09788e-05
ENSG00000213638	ADAT3	1.05423	1.26392e-05
ENSG00000143819	EPHX1	1.0536	0.00143214
ENSG00000157873	TNFRSF14	1.05351	2.32105e-07
ENSG00000075618	FSCN1	1.0535	0.000139237
ENSG00000239389	PCDHA13	1.05342	0.0210957
ENSG00000166831	RBPMS2	1.05333	0.000473809
ENSG00000154102	C16orf74	1.05254	0.0213252
ENSG00000183918	SH2D1A	1.05018	0.0220029
ENSG00000204103	MAFB	1.05017	2.79729e-05
ENSG00000142185	TRPM2	1.05	4.60613e-06
ENSG00000187513	GJA4	1.04959	0.000260326
ENSG00000171223	JUNB	1.04928	4.53987e-05
ENSG00000162881	OXER1	1.04867	0.00200876
ENSG00000117318	ID3	1.04836	0.000365298
ENSG00000167964	RAB26	1.04801	0.00859449
ENSG00000090975	PITPNM2	1.04785	1.25695e-08
ENSG00000088882	CPXM1	1.04761	0.000275308
ENSG00000092295	TGM1	1.04749	0.000318786
ENSG00000073169	SELO	1.04727	1.04001e-08
ENSG00000198756	COLGALT2	1.04692	0.0179385
ENSG00000196557	CACNA1H	1.0469	0.000112454
ENSG00000204839	MROH6	1.04681	0.00223642
ENSG00000142627	EPHA2	1.04649	0.000121085
ENSG00000129968	ABHD17A	1.04615	2.67234e-09
ENSG00000141968	VAV1	1.04607	0.000227518
ENSG00000109956	B3GAT1	1.0458	0.0262587
ENSG00000134824	FADS2	1.04552	0.0136191
ENSG00000112195	TREML2	1.0452	0.0275281
ENSG00000117090	SLAMF1	1.04503	0.00104207
ENSG00000129467	ADCY4	1.04489	1.88926e-07
ENSG00000110324	IL10RA	1.04356	0.000159814
ENSG00000171703	TCEA2	1.04271	7.3573e-05
ENSG00000257594	GALNT4	1.0421	0.00225557
ENSG00000275074	NUDT18	1.04174	1.09773e-07
ENSG00000132613	MTSS1L	1.04117	2.38161e-05
ENSG00000177000	MTHFR	1.04064	1.62671e-09
ENSG00000173918	C1QTNF1	1.04061	2.45491e-06
ENSG00000059915	PSD	1.04004	0.00626112
ENSG00000005381	MPO	1.03973	0.0180165
ENSG00000188130	MAPK12	1.03904	0.00221846
ENSG00000139865	TTC6	1.03854	0.0429826
ENSG00000117594	HSD11B1	1.03835	0.0189754
ENSG00000111186	WNT5B	1.03814	0.0458729
ENSG00000140479	PCSK6	1.03801	0.000125867
ENSG00000159674	SPON2	1.03734	3.36554e-06
ENSG00000115607	IL18RAP	1.03652	0.0208192
ENSG00000269313	MAGIX	1.03566	0.000237527
ENSG00000171115	GIMAP8	1.03468	0.00043775
ENSG00000167083	GNGT2	1.03468	0.00199511
ENSG00000040487	PQLC2	1.03439	2.48735e-09
ENSG00000219200	RNASEK	1.03386	1.99409e-06
ENSG00000007171	NOS2	1.03369	0.0295032
ENSG00000143845	ETNK2	1.03367	0.0142978
ENSG00000169169	CPT1C	1.0331	0.000280624
ENSG00000100003	SEC14L2	1.03264	8.05301e-06
ENSG00000133561	GIMAP6	1.03216	0.000410499
ENSG00000130748	TMEM160	1.0319	3.04521e-05
ENSG00000176428	VPS37D	1.03164	0.00606958
ENSG00000067840	PDZD4	1.03164	0.0011829
ENSG00000260729	RP11-106M3.2	1.03152	0.00442218
ENSG00000138615	CILP	1.03144	0.00405081
ENSG00000136286	MYO1G	1.03143	1.32038e-05
ENSG00000101306	MYLK2	1.03112	0.015931
ENSG00000130813	C19orf66	1.03098	2.3625e-07
ENSG00000157881	PANK4	1.03072	1.55066e-09
ENSG00000197943	PLCG2	1.03054	3.32973e-05
ENSG00000088881	EBF4	1.0303	7.54433e-05
ENSG00000169403	PTAFR	1.02976	7.56013e-05
ENSG00000173156	RHOD	1.02968	0.00046796
ENSG00000168685	IL7R	1.02882	0.0219198
ENSG00000164877	MICALL2	1.02856	1.53624e-06
ENSG00000198400	NTRK1	1.02852	0.0179697
ENSG00000278272	HIST1H3C	1.02809	0.045278
ENSG00000135426	TESPA1	1.0278	0.0067696
ENSG00000185112	FAM43A	1.02773	0.000706383
ENSG00000133069	TMCC2	1.02743	0.000504625
ENSG00000152669	CCNO	1.02742	0.00384963
ENSG00000150281	CTF1	1.02494	0.00564121
ENSG00000180340	FZD2	1.02467	0.000793735
ENSG00000181847	TIGIT	1.02421	0.00527373
ENSG00000167543	TP53I13	1.02396	1.27231e-08
ENSG00000171119	NRTN	1.02302	0.0232512
ENSG00000100242	SUN2	1.02289	2.01349e-09
ENSG00000147813	NAPRT	1.02243	6.39556e-06
ENSG00000117407	ARTN	1.02235	0.0008376
ENSG00000105426	PTPRS	1.02182	0.000212169
ENSG00000114270	COL7A1	1.0216	0.00121555
ENSG00000153822	KCNJ16	1.02146	0.0444827
ENSG00000077150	NFKB2	1.02143	4.49101e-07
ENSG00000107404	DVL1	1.02105	1.01962e-07
ENSG00000205220	PSMB10	1.02104	3.62571e-05
ENSG00000125657	TNFSF9	1.0196	0.0319141
ENSG00000078808	SDF4	1.01923	2.01349e-09
ENSG00000154277	UCHL1	1.0188	0.00354015
ENSG00000162490	DRAXIN	1.01857	0.00519458
ENSG00000157103	SLC6A1	1.01746	0.00617204
ENSG00000167700	MFSD3	1.01728	4.18874e-06
ENSG00000174307	PHLDA3	1.017	0.00140823
ENSG00000142733	MAP3K6	1.01688	8.16815e-06
ENSG00000139737	SLAIN1	1.01681	0.0158922
ENSG00000213398	LCAT	1.01669	0.000482415
ENSG00000107872	FBXL15	1.01657	1.29236e-06
ENSG00000154783	FGD5	1.01644	0.000753317
ENSG00000130881	LRP3	1.01643	0.000308748
ENSG00000183307	CECR6	1.01625	0.00447563
ENSG00000188566	NDOR1	1.01518	1.74927e-07
ENSG00000040608	RTN4R	1.0133	0.00500435
ENSG00000278817	DGCR6	1.01329	0.00290828
ENSG00000128918	ALDH1A2	1.01314	0.0058677
ENSG00000164867	NOS3	1.01303	1.6008e-06
ENSG00000172382	PRSS27	1.01269	0.00516078
ENSG00000172771	EFCAB12	1.01165	0.000719841
ENSG00000175592	FOSL1	1.01135	0.00116544
ENSG00000250588	IQCJ-SCHIP1	1.01067	0.00255266
ENSG00000158246	FAM46B	1.0101	0.00978499
ENSG00000000938	FGR	1.00968	0.000350001
ENSG00000111077	TNS2	1.00908	1.60914e-05
ENSG00000091262	ABCC6	1.00801	0.00145433
ENSG00000179921	GPBAR1	1.00758	0.000895708
ENSG00000187556	NANOS3	1.00748	0.00596062
ENSG00000163599	CTLA4	1.00745	0.0344915
ENSG00000173269	MMRN2	1.0071	7.63617e-06
ENSG00000099957	P2RX6	1.00577	0.0147881
ENSG00000075702	WDR62	1.00539	3.82812e-05
ENSG00000140254	DUOXA1	1.0052	0.0301576
ENSG00000160408	ST6GALNAC6	1.00418	6.00075e-07
ENSG00000162591	MEGF6	1.00346	0.000102697
ENSG00000099998	GGT5	1.00293	0.000349259
ENSG00000124126	PREX1	1.00285	9.05886e-06
ENSG00000132879	FBXO44	1.0016	4.6691e-05
ENSG00000179023	KLHDC7A	1.00094	0.044342
ENSG00000153233	PTPRR	-1.00155	0.0338373
ENSG00000076053	RBM7	-1.00176	6.95363e-09
ENSG00000272602	ZNF595	-1.00214	0.000561463
ENSG00000120256	LRP11	-1.00227	1.70427e-06
ENSG00000137831	UACA	-1.00306	6.66332e-08
ENSG00000104412	EMC2	-1.00353	2.00163e-07
ENSG00000085719	CPNE3	-1.00488	1.29006e-06
ENSG00000168152	THAP9	-1.00488	8.60975e-07
ENSG00000170759	KIF5B	-1.00747	1.99409e-06
ENSG00000101928	MOSPD1	-1.00872	5.821e-06
ENSG00000144895	EIF2A	-1.0093	6.56118e-09
ENSG00000162980	ARL5A	-1.00981	3.56622e-09
ENSG00000170647	TMEM133	-1.01076	1.40464e-06
ENSG00000176731	C8orf59	-1.01127	2.72451e-07
ENSG00000173467	AGR3	-1.01273	0.038559
ENSG00000113494	PRLR	-1.01466	0.000333796
ENSG00000167232	ZNF91	-1.01682	7.07164e-08
ENSG00000128609	NDUFA5	-1.01938	1.27231e-08
ENSG00000158290	CUL4B	-1.01945	2.48735e-09
ENSG00000031691	CENPQ	-1.01978	0.000122089
ENSG00000169446	MMGT1	-1.0204	6.37063e-09
ENSG00000121957	GPSM2	-1.02045	0.000162521
ENSG00000127995	CASD1	-1.02049	1.01688e-06
ENSG00000149050	ZNF214	-1.02157	2.23608e-05
ENSG00000110723	EXPH5	-1.02201	4.71212e-05
ENSG00000272398	CD24	-1.02415	0.00289856
ENSG00000281593	GS1-114I9.3	-1.02425	0.000750007
ENSG00000205133	TRIQK	-1.02471	1.81165e-07
ENSG00000001561	ENPP4	-1.02567	3.20006e-07
ENSG00000151846	PABPC3	-1.02586	1.83273e-05
ENSG00000241186	TDGF1	-1.02593	0.00357207
ENSG00000170231	FABP6	-1.02836	0.0274375
ENSG00000172292	CERS6	-1.03079	2.82194e-08
ENSG00000085365	SCAMP1	-1.03353	1.94568e-09
ENSG00000135338	LCA5	-1.03556	2.38152e-05
ENSG00000176563	CNTD1	-1.03645	0.0309006
ENSG00000147654	EBAG9	-1.03743	6.87837e-08
ENSG00000149212	SESN3	-1.0375	0.000439262
ENSG00000114248	LRRC31	-1.03866	0.00278914
ENSG00000164934	DCAF13	-1.03987	1.5195e-07
ENSG00000175548	ALG10B	-1.04319	0.000200663
ENSG00000142875	PRKACB	-1.04336	0.00044685
ENSG00000183742	MACC1	-1.04566	1.18699e-05
ENSG00000155850	SLC26A2	-1.04732	0.0343539
ENSG00000165028	NIPSNAP3B	-1.04919	0.00033694
ENSG00000156162	DPY19L4	-1.05049	2.90403e-07
ENSG00000014123	UFL1	-1.05217	2.79903e-10
ENSG00000112742	TTK	-1.05223	6.83677e-05
ENSG00000137501	SYTL2	-1.05505	2.08215e-05
ENSG00000163806	SPDYA	-1.05566	5.33991e-07
ENSG00000162620	LRRIQ3	-1.05828	0.00421266
ENSG00000151239	TWF1	-1.0628	1.61252e-09
ENSG00000164414	SLC35A1	-1.06365	3.77487e-07
ENSG00000009844	VTA1	-1.06813	1.52318e-09
ENSG00000175445	LPL	-1.06888	0.0030514
ENSG00000104413	ESRP1	-1.06914	3.22421e-06
ENSG00000180938	ZNF572	-1.07155	4.8019e-05
ENSG00000137942	FNBP1L	-1.07387	6.31494e-09
ENSG00000154153	FAM134B	-1.07919	0.000616268
ENSG00000164754	RAD21	-1.08044	3.40709e-07
ENSG00000101166	SLMO2	-1.08356	1.20742e-07
ENSG00000180354	MTURN	-1.08396	4.25839e-07
ENSG00000187325	TAF9B	-1.08496	1.20282e-05
ENSG00000166323	C11orf65	-1.09023	0.000165651
ENSG00000101132	PFDN4	-1.09077	3.62677e-08
ENSG00000198478	SH3BGRL2	-1.09254	4.66585e-08
ENSG00000241127	YAE1D1	-1.09268	2.60598e-07
ENSG00000144362	PHOSPHO2	-1.09987	1.20111e-07
ENSG00000023287	RB1CC1	-1.1013	1.34567e-08
ENSG00000106819	ASPN	-1.10714	0.000229665
ENSG00000106460	TMEM106B	-1.10932	9.87742e-08
ENSG00000164176	EDIL3	-1.11013	0.000472742
ENSG00000204899	MZT1	-1.1133	6.92512e-07
ENSG00000137251	TINAG	-1.11476	0.0142978
ENSG00000281760	AL138751.1	-1.11835	0.00123223
ENSG00000112796	ENPP5	-1.1189	6.8546e-05
ENSG00000152558	TMEM123	-1.12406	1.45358e-08
ENSG00000184305	CCSER1	-1.12969	0.0021937
ENSG00000255552	LY6G6E	-1.13345	0.0175497
ENSG00000078114	NEBL	-1.13464	4.2107e-07
ENSG00000114120	SLC25A36	-1.15185	1.56096e-09
ENSG00000150783	TEX12	-1.15328	0.00340007
ENSG00000280433	CH507-9B2.9	-1.15762	2.1793e-07
ENSG00000183889	AC138969.4	-1.1599	0.00628155
ENSG00000087253	LPCAT2	-1.16713	1.09414e-05
ENSG00000213096	ZNF254	-1.16905	1.02593e-08
ENSG00000203943	SAMD13	-1.16912	5.54874e-06
ENSG00000124613	ZNF391	-1.16985	2.08133e-06
ENSG00000139292	LGR5	-1.17614	0.00541177
ENSG00000152580	IGSF10	-1.19091	0.0173173
ENSG00000143882	ATP6V1C2	-1.19446	0.0296497
ENSG00000104408	EIF3E	-1.19553	1.08404e-07
ENSG00000000003	TSPAN6	-1.20492	4.77464e-07
ENSG00000173890	GPR160	-1.2059	0.000168715
ENSG00000134215	VAV3	-1.20708	0.000113993
ENSG00000124205	EDN3	-1.21268	0.0324197
ENSG00000250641	XXbac-BPG32J3.19	-1.21617	0.0215093
ENSG00000213160	KLHL23	-1.21963	2.1531e-08
ENSG00000267508	ZNF285	-1.22144	0.0406651
ENSG00000124882	EREG	-1.22147	0.00545789
ENSG00000168300	PCMTD1	-1.22151	3.29417e-07
ENSG00000113389	NPR3	-1.22408	0.000211447
ENSG00000104427	ZC2HC1A	-1.23096	1.43368e-06
ENSG00000165730	STOX1	-1.26753	0.0155653
ENSG00000253506	NACA2	-1.27333	8.79573e-09
ENSG00000168772	CXXC4	-1.27588	0.00220382
ENSG00000154639	CXADR	-1.28568	6.95363e-09
ENSG00000087495	PHACTR3	-1.28986	0.00517652
ENSG00000124429	POF1B	-1.30378	2.38912e-07
ENSG00000196172	ZNF681	-1.30569	0.000412086
ENSG00000259823	LYPD8	-1.30851	0.013208
ENSG00000072133	RPS6KA6	-1.31647	0.000276829
ENSG00000178662	CSRNP3	-1.33899	0.00628315
ENSG00000180785	OR51E1	-1.34963	0.0130117
ENSG00000184434	LRRC19	-1.36746	0.000306926
ENSG00000279342	AP000866.1	-1.38653	1.96401e-08
ENSG00000204361	NXPE2	-1.4361	0.0032726
ENSG00000145569	FAM105A	-1.44719	1.27231e-08
ENSG00000164398	ACSL6	-1.4991	0.00166571
ENSG00000146250	PRSS35	-1.52022	0.000313552
ENSG00000164946	FREM1	-1.56486	0.013977
ENSG00000137968	SLC44A5	-1.59836	0.000528403
ENSG00000095110	NXPE1	-1.61571	0.0303906
ENSG00000101958	GLRA2	-1.61681	0.0415397
ENSG00000151838	CCDC175	-1.73797	0.000126766
ENSG00000181690	PLAG1	-1.75139	0.000131268
ENSG00000007306	CEACAM7	-2.11467	0.00154856

## Sheet: 3v1,2
Ensembl ID	Gene Symbol	log2FC (3v1,2)	adj P-Value
ENSG00000123500	COL10A1	2.75308	1.94504e-10
ENSG00000135914	HTR2B	2.29978	2.03486e-08
ENSG00000105664	COMP	2.25073	2.79135e-07
ENSG00000113389	NPR3	2.2465	9.31564e-11
ENSG00000111341	MGP	2.1413	1.52321e-08
ENSG00000198542	ITGBL1	2.01904	3.41856e-09
ENSG00000139329	LUM	2.01505	3.41856e-09
ENSG00000011465	DCN	1.93354	1.46255e-08
ENSG00000106483	SFRP4	1.92821	2.31144e-07
ENSG00000044524	EPHA3	1.92699	3.41856e-09
ENSG00000104435	STMN2	1.92359	2.66078e-05
ENSG00000163145	C1QTNF7	1.92226	3.25587e-07
ENSG00000171476	HOPX	1.91961	1.64571e-09
ENSG00000170373	CST1	1.91687	0.0143362
ENSG00000206052	DOK6	1.87162	4.35587e-08
ENSG00000169604	ANTXR1	1.8484	6.74299e-08
ENSG00000198523	PLN	1.84397	2.56068e-06
ENSG00000170962	PDGFD	1.82802	3.4197e-06
ENSG00000102452	NALCN	1.81029	2.9295e-08
ENSG00000166448	TMEM130	1.80902	4.29921e-06
ENSG00000164176	EDIL3	1.79836	1.08047e-08
ENSG00000164220	F2RL2	1.79576	4.16792e-07
ENSG00000163629	PTPN13	1.78299	1.87323e-07
ENSG00000123096	SSPN	1.78009	1.0293e-11
ENSG00000132031	MATN3	1.72353	7.0153e-05
ENSG00000140937	CDH11	1.71653	9.72444e-09
ENSG00000178662	CSRNP3	1.71233	5.91801e-05
ENSG00000179542	SLITRK4	1.70688	5.3193e-06
ENSG00000141469	SLC14A1	1.70127	0.00215815
ENSG00000166923	GREM1	1.69738	6.07649e-05
ENSG00000109738	GLRB	1.6888	1.28131e-05
ENSG00000122641	INHBA	1.68157	1.34487e-07
ENSG00000144810	COL8A1	1.66058	4.3985e-08
ENSG00000050165	DKK3	1.65699	7.88927e-08
ENSG00000180785	OR51E1	1.65634	0.000523247
ENSG00000078098	FAP	1.64834	3.41856e-09
ENSG00000134853	PDGFRA	1.64591	2.42506e-07
ENSG00000106819	ASPN	1.6247	3.2959e-08
ENSG00000130224	LRCH2	1.62105	7.70087e-06
ENSG00000060709	RIMBP2	1.61058	0.00442324
ENSG00000168334	XIRP1	1.60717	0.00010874
ENSG00000134193	REG4	1.60569	0.00318193
ENSG00000259030	FPGT-TNNI3K	1.6051	3.3962e-07
ENSG00000139220	PPFIA2	1.60436	2.03684e-05
ENSG00000116132	PRRX1	1.59846	5.05329e-06
ENSG00000105989	WNT2	1.58989	1.5746e-07
ENSG00000188783	PRELP	1.57993	1.3397e-06
ENSG00000189320	FAM180A	1.5797	9.56288e-06
ENSG00000101230	ISM1	1.57969	1.82586e-06
ENSG00000123094	RASSF8	1.56836	1.05386e-07
ENSG00000101825	MXRA5	1.55718	1.54809e-05
ENSG00000170369	CST2	1.55627	1.34657e-06
ENSG00000171016	PYGO1	1.55073	2.41385e-07
ENSG00000171246	NPTX1	1.54931	2.16518e-06
ENSG00000164197	RNF180	1.54843	1.01886e-08
ENSG00000038427	VCAN	1.5472	8.35279e-08
ENSG00000152583	SPARCL1	1.54546	2.05733e-06
ENSG00000055732	MCOLN3	1.54471	0.00228334
ENSG00000165617	DACT1	1.54019	1.3355e-08
ENSG00000141052	MYOCD	1.53384	1.27097e-06
ENSG00000189184	PCDH18	1.52497	7.52638e-08
ENSG00000079931	MOXD1	1.52207	8.62559e-07
ENSG00000138696	BMPR1B	1.52056	1.46147e-05
ENSG00000164932	CTHRC1	1.51733	1.98345e-08
ENSG00000109339	MAPK10	1.5148	1.3355e-08
ENSG00000111799	COL12A1	1.51449	9.54671e-06
ENSG00000170624	SGCD	1.51353	1.34398e-07
ENSG00000182168	UNC5C	1.5125	5.05212e-09
ENSG00000203805	PPAPDC1A	1.5099	5.05862e-05
ENSG00000120337	TNFSF18	1.50549	7.53394e-06
ENSG00000145687	SSBP2	1.49827	1.64571e-09
ENSG00000079102	RUNX1T1	1.49805	3.31914e-08
ENSG00000157680	DGKI	1.49275	6.09951e-07
ENSG00000071967	CYBRD1	1.4913	6.66385e-07
ENSG00000086991	NOX4	1.4876	2.38406e-08
ENSG00000182013	PNMAL1	1.47042	3.47752e-05
ENSG00000166928	MS4A14	1.46069	1.28986e-06
ENSG00000158270	COLEC12	1.45648	0.000123409
ENSG00000113578	FGF1	1.45564	1.08615e-06
ENSG00000147027	TMEM47	1.45424	1.55362e-07
ENSG00000137573	SULF1	1.45041	5.42184e-06
ENSG00000061455	PRDM6	1.44996	2.72945e-08
ENSG00000138685	FGF2	1.44971	1.90869e-05
ENSG00000219438	FAM19A5	1.44757	6.97472e-08
ENSG00000113361	CDH6	1.44728	9.72444e-09
ENSG00000206538	VGLL3	1.44666	1.24067e-08
ENSG00000269948	RP11-248J23.6	1.44302	9.79357e-08
ENSG00000184838	PRR16	1.43928	8.78211e-08
ENSG00000175445	LPL	1.43193	7.82242e-06
ENSG00000123095	BHLHE41	1.43192	7.90581e-08
ENSG00000120594	PLXDC2	1.42948	1.56156e-07
ENSG00000132465	IGJ	1.42584	0.00161639
ENSG00000006468	ETV1	1.42384	9.72444e-09
ENSG00000163751	CPA3	1.42076	8.80096e-05
ENSG00000082175	PGR	1.42038	6.15718e-08
ENSG00000153956	CACNA2D1	1.41979	1.01886e-08
ENSG00000273173	SNURF	1.41849	0.000689692
ENSG00000171951	SCG2	1.41778	0.0015578
ENSG00000253250	C8orf88	1.4171	2.90069e-05
ENSG00000138061	CYP1B1	1.40889	3.92298e-06
ENSG00000186310	NAP1L3	1.40629	6.70314e-06
ENSG00000144642	RBMS3	1.4062	6.71096e-08
ENSG00000117020	AKT3	1.40452	5.08642e-08
ENSG00000118523	CTGF	1.40013	1.57263e-06
ENSG00000112936	C7	1.39085	0.00981018
ENSG00000172061	LRRC15	1.38951	0.000484441
ENSG00000128045	RASL11B	1.38578	0.000177713
ENSG00000164949	GEM	1.38544	7.49878e-07
ENSG00000162998	FRZB	1.3849	1.93262e-05
ENSG00000186479	RGS7BP	1.38017	0.000292203
ENSG00000120820	GLT8D2	1.37831	3.58732e-07
ENSG00000144619	CNTN4	1.37787	4.0634e-07
ENSG00000104368	PLAT	1.36984	6.09508e-07
ENSG00000170153	RNF150	1.36282	8.14213e-06
ENSG00000180730	SHISA2	1.36239	0.000271359
ENSG00000184226	PCDH9	1.36137	8.92336e-07
ENSG00000136155	SCEL	1.3585	0.0135195
ENSG00000112837	TBX18	1.35717	0.0157647
ENSG00000173705	SUSD5	1.35256	0.000866381
ENSG00000145431	PDGFC	1.35248	1.10659e-07
ENSG00000091986	CCDC80	1.35225	1.08521e-05
ENSG00000125869	LAMP5	1.34859	1.38474e-05
ENSG00000181104	F2R	1.34574	1.14245e-07
ENSG00000171817	ZNF540	1.34309	1.67177e-05
ENSG00000174099	MSRB3	1.3408	3.69366e-08
ENSG00000244694	PTCHD4	1.33944	0.00300471
ENSG00000182050	MGAT4C	1.33816	0.00409717
ENSG00000145244	CORIN	1.33648	1.98313e-06
ENSG00000162493	PDPN	1.33467	0.000278822
ENSG00000172348	RCAN2	1.33422	5.21317e-06
ENSG00000106809	OGN	1.33418	0.0279387
ENSG00000126860	EVI2A	1.33418	3.75687e-05
ENSG00000117069	ST6GALNAC5	1.33398	0.000168565
ENSG00000122786	CALD1	1.32951	7.07147e-08
ENSG00000140285	FGF7	1.32762	0.0058587
ENSG00000186354	C9orf47	1.32719	0.000363669
ENSG00000143248	RGS5	1.32638	3.48966e-05
ENSG00000162733	DDR2	1.32585	6.97472e-08
ENSG00000118473	SGIP1	1.32524	1.53101e-07
ENSG00000123610	TNFAIP6	1.31829	4.38333e-05
ENSG00000114948	ADAM23	1.31459	0.00040247
ENSG00000118922	KLF12	1.31396	2.93943e-05
ENSG00000152527	PLEKHH2	1.30767	5.05054e-06
ENSG00000166292	TMEM100	1.30743	0.000384496
ENSG00000142871	CYR61	1.3058	0.000113848
ENSG00000115380	EFEMP1	1.30576	4.8433e-06
ENSG00000172403	SYNPO2	1.30238	6.44659e-07
ENSG00000183801	OLFML1	1.3015	3.03294e-06
ENSG00000182667	NTM	1.29904	1.37123e-07
ENSG00000092969	TGFB2	1.29844	8.81306e-07
ENSG00000102383	ZDHHC15	1.29667	0.00199146
ENSG00000164935	DCSTAMP	1.29335	0.000673846
ENSG00000148516	ZEB1	1.29082	3.49298e-08
ENSG00000172476	RAB40A	1.29017	0.000141934
ENSG00000280188	AC005477.1	1.28984	0.00923727
ENSG00000121898	CPXM2	1.28965	0.000314622
ENSG00000168461	RAB31	1.28957	6.8273e-07
ENSG00000111339	ART4	1.28949	0.000176902
ENSG00000168329	CX3CR1	1.28683	8.8475e-05
ENSG00000186340	THBS2	1.2866	5.35484e-06
ENSG00000184564	SLITRK6	1.28578	0.0342746
ENSG00000007306	CEACAM7	1.28472	0.0166068
ENSG00000143341	HMCN1	1.28245	6.52761e-07
ENSG00000109684	CLNK	1.28123	0.000311256
ENSG00000149380	P4HA3	1.28015	3.99847e-07
ENSG00000183160	TMEM119	1.27778	0.000796722
ENSG00000173068	BNC2	1.27553	2.65783e-06
ENSG00000091844	RGS17	1.27135	0.000336905
ENSG00000094963	FMO2	1.27069	6.25198e-05
ENSG00000071991	CDH19	1.27065	0.00117627
ENSG00000171659	GPR34	1.26931	7.95073e-05
ENSG00000243244	STON1	1.26913	2.70879e-08
ENSG00000169851	PCDH7	1.26873	8.34772e-05
ENSG00000019991	HGF	1.26841	6.34326e-05
ENSG00000122691	TWIST1	1.26823	0.00167137
ENSG00000144681	STAC	1.26739	0.00128752
ENSG00000162614	NEXN	1.26726	7.42402e-07
ENSG00000125355	TMEM255A	1.26542	0.000590037
ENSG00000048052	HDAC9	1.26418	2.52719e-06
ENSG00000148053	NTRK2	1.26213	0.00545533
ENSG00000106034	CPED1	1.26082	3.2394e-05
ENSG00000106823	ECM2	1.25937	7.44669e-07
ENSG00000188738	FSIP2	1.25735	0.0106758
ENSG00000113209	PCDHB5	1.25668	0.000940712
ENSG00000137558	PI15	1.25593	0.000297298
ENSG00000196628	TCF4	1.25433	3.03846e-07
ENSG00000115252	PDE1A	1.25002	2.64199e-07
ENSG00000072952	MRVI1	1.24902	7.43903e-07
ENSG00000198829	SUCNR1	1.24847	0.000457552
ENSG00000134184	GSTM1	1.24648	0.0496195
ENSG00000133107	TRPC4	1.24514	1.38743e-05
ENSG00000166482	MFAP4	1.24472	0.00124699
ENSG00000154188	ANGPT1	1.24041	0.00197713
ENSG00000133110	POSTN	1.24003	0.00049143
ENSG00000196569	LAMA2	1.23828	0.00013276
ENSG00000116106	EPHA4	1.23513	0.0024472
ENSG00000154263	ABCA10	1.235	4.01602e-06
ENSG00000164294	GPX8	1.23432	1.67227e-07
ENSG00000110848	CD69	1.23344	0.00563743
ENSG00000138135	CH25H	1.23344	0.0233928
ENSG00000173641	HSPB7	1.23306	9.60877e-05
ENSG00000169946	ZFPM2	1.23183	1.27435e-06
ENSG00000112852	PCDHB2	1.23125	0.00157887
ENSG00000123570	RAB9B	1.22729	4.39928e-07
ENSG00000128606	LRRC17	1.22625	9.09664e-06
ENSG00000129116	PALLD	1.22534	1.55949e-07
ENSG00000166450	PRTG	1.22449	0.000598677
ENSG00000139971	C14orf37	1.22426	6.65939e-06
ENSG00000204442	FAM155A	1.22299	0.0189836
ENSG00000119865	CNRIP1	1.21969	3.34733e-07
ENSG00000156103	MMP16	1.21877	2.31144e-07
ENSG00000131080	EDA2R	1.21706	0.000101826
ENSG00000122877	EGR2	1.21694	6.88846e-06
ENSG00000163453	IGFBP7	1.21656	2.72187e-06
ENSG00000166432	ZMAT1	1.2164	4.23217e-06
ENSG00000166086	JAM3	1.21608	3.00641e-07
ENSG00000182263	FIGN	1.21601	0.000149172
ENSG00000107518	ATRNL1	1.2153	0.000179975
ENSG00000078018	MAP2	1.21284	1.84683e-06
ENSG00000184156	KCNQ3	1.21111	0.000813382
ENSG00000196381	ZNF781	1.21043	0.000240218
ENSG00000197776	KLHDC1	1.20943	5.69234e-07
ENSG00000164161	HHIP	1.20938	6.71049e-05
ENSG00000171812	COL8A2	1.20937	1.0172e-05
ENSG00000178033	FAM26E	1.20848	7.80945e-08
ENSG00000160181	TFF2	1.20693	0.00753169
ENSG00000106571	GLI3	1.20601	4.88081e-06
ENSG00000129009	ISLR	1.20588	1.38743e-05
ENSG00000135272	MDFIC	1.20567	7.01323e-07
ENSG00000164418	GRIK2	1.20304	0.0060373
ENSG00000152580	IGSF10	1.20282	0.00626239
ENSG00000152402	GUCY1A2	1.20268	1.27435e-06
ENSG00000100625	SIX4	1.20238	0.00779478
ENSG00000151617	EDNRA	1.19807	7.19393e-06
ENSG00000087245	MMP2	1.19746	9.80267e-05
ENSG00000172915	NBEA	1.19719	7.90995e-05
ENSG00000188921	PTPLAD2	1.19605	3.32858e-06
ENSG00000147650	LRP12	1.19455	6.66468e-06
ENSG00000013297	CLDN11	1.19313	1.30641e-05
ENSG00000176971	FIBIN	1.19139	4.62169e-06
ENSG00000196188	CTSE	1.19036	0.0286718
ENSG00000124813	RUNX2	1.18735	2.0362e-06
ENSG00000172201	ID4	1.18567	9.67639e-05
ENSG00000134874	DZIP1	1.18422	3.31914e-08
ENSG00000143387	CTSK	1.18344	2.76708e-07
ENSG00000139174	PRICKLE1	1.18324	3.24469e-06
ENSG00000134533	RERG	1.18168	0.00678233
ENSG00000060718	COL11A1	1.18115	0.000502238
ENSG00000145147	SLIT2	1.18018	2.18991e-06
ENSG00000153292	GPR110	1.17991	0.0169851
ENSG00000131459	GFPT2	1.17734	3.92505e-05
ENSG00000173391	OLR1	1.17667	0.000157527
ENSG00000211448	DIO2	1.17657	0.00279434
ENSG00000145908	ZNF300	1.17385	0.00588485
ENSG00000078589	P2RY10	1.17347	0.00194146
ENSG00000002746	HECW1	1.17294	0.00042753
ENSG00000122707	RECK	1.17077	6.92282e-07
ENSG00000011201	KAL1	1.16971	3.73246e-06
ENSG00000162692	VCAM1	1.16826	4.87131e-05
ENSG00000138311	ZNF365	1.1641	0.000503182
ENSG00000104447	TRPS1	1.1623	1.02767e-06
ENSG00000171451	DSEL	1.1617	5.38477e-06
ENSG00000170017	ALCAM	1.16071	5.43327e-07
ENSG00000139926	FRMD6	1.16039	6.3079e-07
ENSG00000073910	FRY	1.16016	1.43319e-07
ENSG00000137273	FOXF2	1.15758	0.000505777
ENSG00000136541	ERMN	1.15518	0.000102981
ENSG00000182771	GRID1	1.15015	0.00101443
ENSG00000171502	COL24A1	1.15	0.000173828
ENSG00000077264	PAK3	1.14686	0.00406611
ENSG00000240038	AMY2B	1.14561	2.51038e-06
ENSG00000163430	FSTL1	1.14421	9.66921e-07
ENSG00000058091	CDK14	1.14354	1.01886e-08
ENSG00000164764	SBSPON	1.14317	0.0454332
ENSG00000146197	SCUBE3	1.14279	0.00979454
ENSG00000115602	IL1RL1	1.14237	0.00379204
ENSG00000090104	RGS1	1.14035	0.000269751
ENSG00000149256	TENM4	1.14009	6.3029e-05
ENSG00000138185	ENTPD1	1.13627	7.44236e-07
ENSG00000137968	SLC44A5	1.1346	0.00263195
ENSG00000144369	FAM171B	1.13353	0.000171487
ENSG00000111087	GLI1	1.13228	5.13596e-06
ENSG00000124491	F13A1	1.13139	0.00190479
ENSG00000269920	RP11-690P14.4	1.13133	0.000122922
ENSG00000115468	EFHD1	1.13108	1.06566e-05
ENSG00000139278	GLIPR1	1.13083	3.20069e-06
ENSG00000178343	SHISA3	1.1308	0.000140736
ENSG00000258227	CLEC5A	1.13064	6.68719e-05
ENSG00000166927	MS4A7	1.12904	0.000106242
ENSG00000149212	SESN3	1.12724	3.33122e-05
ENSG00000133392	MYH11	1.12204	0.000620067
ENSG00000127863	TNFRSF19	1.12142	0.0333043
ENSG00000120693	SMAD9	1.12081	0.0151516
ENSG00000154654	NCAM2	1.11956	0.00135587
ENSG00000117586	TNFSF4	1.11821	2.97567e-06
ENSG00000183889	AC138969.4	1.11819	0.00313705
ENSG00000115461	IGFBP5	1.11669	0.000368757
ENSG00000162946	DISC1	1.11574	2.73984e-06
ENSG00000254535	PABPC4L	1.11565	7.85258e-05
ENSG00000154262	ABCA6	1.11559	0.000547756
ENSG00000154258	ABCA9	1.11542	0.00044798
ENSG00000173088	C10orf131	1.11394	0.000278822
ENSG00000107186	MPDZ	1.11068	9.6024e-06
ENSG00000204381	LAYN	1.10689	1.03747e-05
ENSG00000138735	PDE5A	1.10616	1.3397e-06
ENSG00000133104	SPG20	1.105	8.38798e-07
ENSG00000140092	FBLN5	1.10392	0.000591908
ENSG00000115295	CLIP4	1.10374	1.49464e-05
ENSG00000147138	GPR174	1.10372	0.0049452
ENSG00000174740	PABPC5	1.10334	0.000227181
ENSG00000196159	FAT4	1.1018	5.63573e-05
ENSG00000116194	ANGPTL1	1.10113	0.00607098
ENSG00000127990	SGCE	1.10058	0.000718744
ENSG00000122870	BICC1	1.10058	2.81243e-06
ENSG00000185008	ROBO2	1.09927	0.0190377
ENSG00000213694	S1PR3	1.09874	3.48793e-05
ENSG00000067798	NAV3	1.09841	0.000208293
ENSG00000106624	AEBP1	1.09792	0.00045447
ENSG00000185052	SLC24A3	1.09642	9.88467e-06
ENSG00000155754	ALS2CR11	1.09586	0.000336063
ENSG00000119681	LTBP2	1.09493	7.4972e-05
ENSG00000101134	DOK5	1.09384	4.8433e-06
ENSG00000136546	SCN7A	1.09236	0.0352563
ENSG00000170801	HTRA3	1.09211	0.000182185
ENSG00000257242	C12orf79	1.09154	0.00303938
ENSG00000154175	ABI3BP	1.08979	0.000182124
ENSG00000143195	ILDR2	1.08929	1.62346e-05
ENSG00000198300	PEG3	1.08732	9.22214e-05
ENSG00000152495	CAMK4	1.08481	0.000153038
ENSG00000185070	FLRT2	1.08197	1.77411e-05
ENSG00000164694	FNDC1	1.08149	0.000200727
ENSG00000178776	C5orf46	1.08125	0.000128588
ENSG00000180044	C3orf80	1.08083	0.000500175
ENSG00000149534	MS4A2	1.08061	0.000757529
ENSG00000053328	METTL24	1.07945	0.000272257
ENSG00000073712	FERMT2	1.07862	7.74666e-06
ENSG00000176928	GCNT4	1.07594	3.80515e-05
ENSG00000184408	KCND2	1.07592	0.000302824
ENSG00000071205	ARHGAP10	1.0748	1.17758e-05
ENSG00000154553	PDLIM3	1.07348	6.43903e-05
ENSG00000171533	MAP6	1.07253	4.76448e-06
ENSG00000079150	FKBP7	1.07248	2.45449e-08
ENSG00000111860	CEP85L	1.07119	2.54905e-05
ENSG00000213949	ITGA1	1.06817	2.75625e-07
ENSG00000206432	TMEM200C	1.06805	0.000141934
ENSG00000022267	FHL1	1.06704	4.62835e-05
ENSG00000182732	RGS6	1.06547	0.0152828
ENSG00000155886	SLC24A2	1.06473	0.0329031
ENSG00000168772	CXXC4	1.06464	0.00212343
ENSG00000105971	CAV2	1.06402	3.55749e-06
ENSG00000198046	ZNF667	1.06267	1.58089e-05
ENSG00000174946	GPR171	1.06233	0.0349649
ENSG00000151067	CACNA1C	1.06005	1.51394e-05
ENSG00000183722	LHFP	1.05908	5.41821e-06
ENSG00000061918	GUCY1B3	1.05864	2.03083e-06
ENSG00000183578	TNFAIP8L3	1.05687	0.00806722
ENSG00000130176	CNN1	1.05594	3.11441e-05
ENSG00000169508	GPR183	1.05547	0.00440816
ENSG00000069667	RORA	1.05478	0.000126
ENSG00000163431	LMOD1	1.05411	1.47358e-05
ENSG00000187955	COL14A1	1.04963	0.000253813
ENSG00000184349	EFNA5	1.04953	0.000219329
ENSG00000135046	ANXA1	1.04917	7.85401e-05
ENSG00000124212	PTGIS	1.04784	0.000371338
ENSG00000120658	ENOX1	1.04427	0.000381683
ENSG00000124205	EDN3	1.04368	0.0297434
ENSG00000203778	FAM229B	1.04324	0.000285701
ENSG00000079257	LXN	1.04172	2.97567e-06
ENSG00000151388	ADAMTS12	1.04109	8.34369e-06
ENSG00000188171	ZNF626	1.04024	0.000316508
ENSG00000166147	FBN1	1.03828	4.43826e-06
ENSG00000121297	TSHZ3	1.03812	1.06429e-06
ENSG00000151320	AKAP6	1.03694	7.53394e-06
ENSG00000149970	CNKSR2	1.03645	0.00209478
ENSG00000140538	NTRK3	1.03531	0.00496576
ENSG00000113657	DPYSL3	1.0351	4.08187e-05
ENSG00000161281	COX7A1	1.03503	0.00153726
ENSG00000198795	ZNF521	1.03301	6.55014e-05
ENSG00000091879	ANGPT2	1.03291	8.72461e-05
ENSG00000172817	CYP7B1	1.0311	0.000247574
ENSG00000170681	MURC	1.03109	4.44393e-05
ENSG00000141431	ASXL3	1.031	0.00262642
ENSG00000175857	GAPT	1.03045	0.000189649
ENSG00000137831	UACA	1.02949	9.33137e-09
ENSG00000019549	SNAI2	1.02857	1.29449e-05
ENSG00000175395	ZNF25	1.02853	3.31914e-08
ENSG00000184304	PRKD1	1.02783	1.13227e-06
ENSG00000042980	ADAM28	1.02731	2.37072e-05
ENSG00000104332	SFRP1	1.02701	0.000811385
ENSG00000185862	EVI2B	1.02523	0.000259929
ENSG00000179909	ZNF154	1.02494	2.34785e-06
ENSG00000137941	TTLL7	1.02475	0.00048813
ENSG00000158186	MRAS	1.02363	4.30876e-06
ENSG00000164107	HAND2	1.02347	0.000341507
ENSG00000150076	CCDC7	1.02336	1.25833e-05
ENSG00000079215	SLC1A3	1.02247	0.00157985
ENSG00000180828	BHLHE22	1.02152	0.0055233
ENSG00000170786	SDR16C5	1.0204	0.0288033
ENSG00000144935	TRPC1	1.01962	8.26821e-06
ENSG00000164116	GUCY1A3	1.01912	8.58316e-06
ENSG00000147488	ST18	1.01842	0.000537016
ENSG00000198846	TOX	1.01576	0.0108398
ENSG00000114251	WNT5A	1.01566	0.000106591
ENSG00000077092	RARB	1.01513	4.34993e-06
ENSG00000129675	ARHGEF6	1.01504	9.42125e-06
ENSG00000181264	TMEM136	1.01465	4.0308e-05
ENSG00000133063	CHIT1	1.01444	0.0349671
ENSG00000181007	ZFP82	1.01364	0.00105093
ENSG00000030419	IKZF2	1.01344	4.73393e-06
ENSG00000165028	NIPSNAP3B	1.01196	6.97902e-05
ENSG00000165633	VSTM4	1.01106	3.27269e-06
ENSG00000113580	NR3C1	1.00922	9.2765e-06
ENSG00000162620	LRRIQ3	1.00796	0.00169304
ENSG00000167757	KLK11	1.00752	0.0331979
ENSG00000279342	AP000866.1	1.00738	6.58012e-07
ENSG00000165072	MAMDC2	1.00718	0.026128
ENSG00000128739	SNRPN	1.0069	0.00152501
ENSG00000153253	SCN3A	1.00665	0.0289919
ENSG00000118526	TCF21	1.00387	0.000290825
ENSG00000163563	MNDA	1.00322	8.98979e-05
ENSG00000196664	TLR7	1.00311	0.000586797
ENSG00000050555	LAMC3	1.00146	0.0151091
ENSG00000090376	IRAK3	1.00122	1.89957e-05
ENSG00000185112	FAM43A	-1.00175	0.000376952
ENSG00000174276	ZNHIT2	-1.00469	9.76788e-07
ENSG00000173825	TIGD3	-1.00549	0.000430346
ENSG00000188486	H2AFX	-1.00697	7.75283e-07
ENSG00000161888	SPC24	-1.00746	1.17683e-05
ENSG00000103253	HAGHL	-1.00834	0.000354038
ENSG00000100197	CYP2D6	-1.00974	0.0103793
ENSG00000015520	NPC1L1	-1.01248	0.0248094
ENSG00000092621	PHGDH	-1.01807	0.0352345
ENSG00000204632	HLA-G	-1.01971	0.00983172
ENSG00000009950	MLXIPL	-1.02245	0.00299849
ENSG00000147813	NAPRT	-1.02283	1.2798e-06
ENSG00000197785	ATAD3A	-1.02358	4.62542e-08
ENSG00000076826	CAMSAP3	-1.02429	1.14245e-07
ENSG00000125872	LRRN4	-1.02703	0.0325509
ENSG00000245848	CEBPA	-1.02818	2.88143e-07
ENSG00000261236	BOP1	-1.03142	7.42402e-07
ENSG00000170684	ZNF296	-1.03382	7.16344e-06
ENSG00000080854	IGSF9B	-1.03978	0.0259476
ENSG00000100726	TELO2	-1.04508	3.69366e-08
ENSG00000066735	KIF26A	-1.05344	0.0262803
ENSG00000149150	SLC43A1	-1.05347	1.32362e-05
ENSG00000169174	PCSK9	-1.05489	0.00781946
ENSG00000168993	CPLX1	-1.05512	0.0031152
ENSG00000172828	CES3	-1.05534	0.00494862
ENSG00000149599	DUSP15	-1.05803	0.0226891
ENSG00000186193	SAPCD2	-1.05891	0.00011606
ENSG00000174669	SLC29A2	-1.06077	1.58682e-06
ENSG00000132744	ACY3	-1.06674	0.000490538
ENSG00000176919	C8G	-1.06824	0.0279156
ENSG00000169683	LRRC45	-1.06965	3.52775e-08
ENSG00000181790	BAI1	-1.07105	0.00347087
ENSG00000124249	KCNK15	-1.07443	0.0113695
ENSG00000132361	CLUH	-1.07618	5.99561e-08
ENSG00000118160	SLC8A2	-1.0806	0.0108398
ENSG00000083807	SLC27A5	-1.0808	0.00450957
ENSG00000101412	E2F1	-1.08343	3.46171e-06
ENSG00000120885	CLU	-1.08486	0.0385594
ENSG00000244731	C4A	-1.08808	0.0391729
ENSG00000130881	LRP3	-1.08975	4.0074e-05
ENSG00000075702	WDR62	-1.09012	2.74828e-06
ENSG00000168061	SAC3D1	-1.09035	5.12645e-06
ENSG00000177602	GSG2	-1.09066	0.000953296
ENSG00000162062	C16orf59	-1.09149	2.36561e-05
ENSG00000104140	RHOV	-1.09164	0.00100341
ENSG00000007216	SLC13A2	-1.09306	0.0483372
ENSG00000262814	MRPL12	-1.09774	6.58012e-07
ENSG00000155093	PTPRN2	-1.09851	0.0219647
ENSG00000166391	MOGAT2	-1.099	0.00718074
ENSG00000137474	MYO7A	-1.10057	0.000105143
ENSG00000276043	UHRF1	-1.1045	8.29192e-06
ENSG00000176428	VPS37D	-1.10535	0.00150757
ENSG00000159423	ALDH4A1	-1.10814	0.00111636
ENSG00000172782	FADS6	-1.11032	0.0476274
ENSG00000140534	TICRR	-1.11155	2.97061e-05
ENSG00000160867	FGFR4	-1.11185	1.31042e-06
ENSG00000115718	PROC	-1.11281	0.0438063
ENSG00000099769	IGFALS	-1.11302	0.0385594
ENSG00000131188	PRR7	-1.11435	9.94915e-07
ENSG00000166840	GLYATL1	-1.12104	0.0288269
ENSG00000167700	MFSD3	-1.12373	1.58464e-07
ENSG00000164620	RELL2	-1.12638	3.14734e-05
ENSG00000162897	FCAMR	-1.12669	0.00393128
ENSG00000177380	PPFIA3	-1.12968	4.42898e-07
ENSG00000125144	MT1G	-1.13148	0.0309818
ENSG00000170482	SLC23A1	-1.13225	0.00522389
ENSG00000127564	PKMYT1	-1.13244	1.43537e-06
ENSG00000183971	NPW	-1.13302	0.00428008
ENSG00000160949	TONSL	-1.13411	2.81623e-07
ENSG00000135097	MSI1	-1.1342	0.035623
ENSG00000160932	LY6E	-1.13545	5.82577e-05
ENSG00000258429	PDF	-1.1369	1.3397e-06
ENSG00000187017	ESPN	-1.13824	0.000101684
ENSG00000167701	GPT	-1.14132	0.000173096
ENSG00000167771	RCOR2	-1.14196	0.001806
ENSG00000189410	SH2D5	-1.14519	0.0226068
ENSG00000169962	TAS1R3	-1.14593	0.00728111
ENSG00000277363	SRCIN1	-1.14773	4.18251e-05
ENSG00000204128	C2orf72	-1.14809	0.00177886
ENSG00000111249	CUX2	-1.14856	0.0326079
ENSG00000274267	HIST1H3B	-1.15585	6.14265e-05
ENSG00000234602	MCIDAS	-1.15727	0.00769923
ENSG00000185101	ANO9	-1.16621	1.38743e-05
ENSG00000178821	TMEM52	-1.16646	0.00175416
ENSG00000165716	FAM69B	-1.16853	0.00716373
ENSG00000167900	TK1	-1.17018	8.53148e-06
ENSG00000099617	EFNA2	-1.17044	0.00048183
ENSG00000146670	CDCA5	-1.17362	5.69234e-07
ENSG00000136457	CHAD	-1.18202	0.0237209
ENSG00000136883	KIF12	-1.18601	5.18794e-05
ENSG00000169710	FASN	-1.19028	1.25719e-07
ENSG00000138030	KHK	-1.19148	3.86632e-05
ENSG00000182327	GLTPD2	-1.19609	0.0169601
ENSG00000260220	MGC50722	-1.1972	0.0269629
ENSG00000168539	CHRM1	-1.1986	0.0227988
ENSG00000186185	KIF18B	-1.20081	1.97821e-06
ENSG00000137825	ITPKA	-1.20107	0.000913212
ENSG00000280789	PAGR1	-1.21484	7.72049e-05
ENSG00000173621	LRFN4	-1.21494	1.55949e-07
ENSG00000164061	BSN	-1.21522	0.0259034
ENSG00000177238	TRIM72	-1.22238	0.0238494
ENSG00000167711	SERPINF2	-1.22363	0.028145
ENSG00000141505	ASGR1	-1.22555	0.0457506
ENSG00000165644	COMTD1	-1.2276	3.99847e-07
ENSG00000173894	CBX2	-1.23445	0.000678006
ENSG00000181625	SLX1B	-1.235	0.00622507
ENSG00000171236	LRG1	-1.26042	0.00612171
ENSG00000214456	PLIN5	-1.26417	0.0130421
ENSG00000115290	GRB14	-1.26766	0.0265809
ENSG00000089820	ARHGAP4	-1.26959	3.23199e-06
ENSG00000102109	PCSK1N	-1.27077	0.0294885
ENSG00000142748	FCN3	-1.27233	0.020661
ENSG00000198732	SMOC1	-1.2728	0.0362222
ENSG00000187045	TMPRSS6	-1.27328	0.0164198
ENSG00000089558	KCNH4	-1.29307	0.00122974
ENSG00000139438	FAM222A	-1.29359	0.000272257
ENSG00000181418	DDN	-1.29896	2.05807e-05
ENSG00000273604	C17orf96	-1.29977	1.93426e-05
ENSG00000105409	ATP1A3	-1.30108	0.0176411
ENSG00000167676	PLIN4	-1.3039	0.0253727
ENSG00000160957	RECQL4	-1.30455	8.38587e-07
ENSG00000159650	UROC1	-1.30622	0.0197454
ENSG00000187486	KCNJ11	-1.30961	2.88429e-05
ENSG00000109758	HGFAC	-1.31328	0.0450846
ENSG00000167992	VWCE	-1.31819	0.00507769
ENSG00000127586	CHTF18	-1.31998	6.94018e-09
ENSG00000166823	MESP1	-1.32389	0.00184597
ENSG00000053108	FSTL4	-1.34822	0.0359556
ENSG00000123561	SERPINA7	-1.35884	0.0475396
ENSG00000167513	CDT1	-1.36948	2.41385e-07
ENSG00000160224	AIRE	-1.37202	0.0307421
ENSG00000101057	MYBL2	-1.37245	1.65526e-06
ENSG00000174990	CA5A	-1.3846	0.0099251
ENSG00000166183	ASPG	-1.39728	0.00450938
ENSG00000197165	SULT1A2	-1.40404	0.00014855
ENSG00000173826	KCNH6	-1.41887	0.0247249
ENSG00000160716	CHRNB2	-1.42788	0.0311355
ENSG00000149927	DOC2A	-1.44022	0.016349
ENSG00000161944	ASGR2	-1.44776	0.0448234
ENSG00000131910	NR0B2	-1.44902	0.000708453
ENSG00000125462	C1orf61	-1.47104	0.0137081
ENSG00000145850	TIMD4	-1.48826	0.00688684
ENSG00000152669	CCNO	-1.4952	1.20302e-05
ENSG00000008735	MAPK8IP2	-1.50032	0.00692149
ENSG00000180767	CHST13	-1.50907	0.00536361
ENSG00000156222	SLC28A1	-1.50914	0.0184722
ENSG00000162460	TMEM82	-1.53072	0.00389374
ENSG00000103723	AP3B2	-1.5313	0.0220969
ENSG00000188883	KLRG2	-1.53705	0.0180961
ENSG00000198535	C2CD4A	-1.5503	0.000264523
ENSG00000131187	F12	-1.55077	0.000598677
ENSG00000167588	GPD1	-1.55885	0.000851273
ENSG00000169750	RAC3	-1.57613	2.74832e-07
ENSG00000259803	SLC22A31	-1.5771	0.0458425
ENSG00000114113	RBP2	-1.57768	0.00823953
ENSG00000277196	PRODH	-1.57834	0.00327939
ENSG00000174672	BRSK2	-1.58436	0.00110229
ENSG00000156564	LRFN2	-1.58622	0.013303
ENSG00000057593	F7	-1.58865	0.019403
ENSG00000197444	OGDHL	-1.59175	0.00748131
ENSG00000060566	CREB3L3	-1.65573	0.0109037
ENSG00000185686	PRAME	-1.66808	0.0295948
ENSG00000112494	UNC93A	-1.67026	0.00937912
ENSG00000141485	SLC13A5	-1.67847	0.0250922
ENSG00000128564	VGF	-1.68203	0.0393931
ENSG00000107147	KCNT1	-1.68751	0.00654591
ENSG00000069482	GAL	-1.70746	0.00962097
ENSG00000130054	FAM155B	-1.72765	0.0149427
ENSG00000139269	INHBE	-1.74116	0.00964796
ENSG00000172482	AGXT	-1.74933	0.0267985
ENSG00000105707	HPN	-1.79459	0.00795399
ENSG00000120054	CPN1	-1.81273	0.015559
ENSG00000138308	PLA2G12B	-1.83214	0.00143523
ENSG00000101204	CHRNA4	-1.85808	0.00435223
ENSG00000196604	POTEF	-1.86742	0.000555537
ENSG00000143627	PKLR	-1.86874	0.002058
ENSG00000177984	LCN15	-1.96848	0.0437775
ENSG00000164362	TERT	-2.11609	1.40839e-06
ENSG00000188176	SMTNL2	-2.21829	0.000338971
ENSG00000159217	IGF2BP1	-2.7568	0.0363546
