# Supplementary material for: Integrated molecular subtyping defines a curable oligometastatic state in colorectal liver metastasis
Source: Nat Commun. 2018 May 4;9:1793. doi: 10.1038/s41467-018-04278-6 (PMC5935683; doi:10.1038/s41467-018-04278-6)
Supplement: Supplementary file 6 — Supplementary Data 3 [file 41467_2018_4278_MOESM6_ESM.xls]

## Sheet: 1v2,3
Probe Set Name	Transcript ID	log2FC (1v2,3)	adj P-Value
MIMAT0000461_st	hsa-miR-195-5p	-1.01651	5.74058e-06
MIMAT0000423_st	hsa-miR-125b-5p	-1.10153	0.000255317
MIMAT0000451_st	hsa-miR-150-5p	-1.11193	0.00218976
MIMAT0000098_st	hsa-miR-100-5p	-1.15186	5.93555e-05
MIMAT0000097_st	hsa-miR-99a-5p	-1.37584	0.000145126

## Sheet: 2v1,3
Probe Set Name	Transcript ID	log2FC (2v1,3)	adj P-Value
MIMAT0000421_st	hsa-miR-122-5p	2.24049	0.00354026
MIMAT0019041_st	hsa-miR-4505	1.2989	2.5899e-08
MIMAT0017990_st	hsa-miR-3613-5p	1.18902	2.63247e-06
MIMAT0022967_st	hsa-miR-3620-5p	1.11565	3.92575e-07
MIMAT0031002_st	hsa-miR-8075	1.08069	8.01934e-07
MIMAT0019044_st	hsa-miR-4507	1.07598	2.73172e-06
MIMAT0019069_st	hsa-miR-4530	1.05155	3.22856e-07
MIMAT0010313_st	hsa-miR-762	1.01928	2.73172e-06
MIMAT0022938_st	hsa-miR-937-5p	1.01149	5.9441e-06
MIMAT0024616_st	hsa-miR-6132	1.00273	1.39191e-07
MIMAT0000075_st	hsa-miR-20a-5p	-1.02861	8.36836e-06
MIMAT0000078_st	hsa-miR-23a-3p	-1.11206	1.11136e-08

## Sheet: 3v1,2
Probe Set Name	Transcript ID	log2FC (3v1,2)	adj P-Value
MIMAT0000232_st	hsa-miR-199a-3p	1.63411	7.30981e-12
MIMAT0004563_st	hsa-miR-199b-3p	1.63411	7.30981e-12
MIMAT0000461_st	hsa-miR-195-5p	1.42368	6.10227e-12
MIMAT0000231_st	hsa-miR-199a-5p	1.37235	8.05432e-10
MIMAT0000417_st	hsa-miR-15b-5p	1.20741	3.95917e-09
MIMAT0000418_st	hsa-miR-23b-3p	1.15874	8.45554e-10
MIMAT0000078_st	hsa-miR-23a-3p	1.10447	5.56265e-10
MIMAT0000098_st	hsa-miR-100-5p	1.09135	2.33107e-06
MIMAT0000082_st	hsa-miR-26a-5p	1.06495	1.97806e-10
MIMAT0027430_st	hsa-miR-6765-5p	-1.00825	5.76113e-09
MIMAT0019071_st	hsa-miR-4532	-1.01309	1.59281e-05
MIMAT0016907_st	hsa-miR-4281	-1.01381	7.45102e-08
MIMAT0028113_st	hsa-miR-7108-5p	-1.01624	5.55427e-08
MIMAT0015082_st	hsa-miR-3197	-1.01713	1.95996e-08
MIMAT0027600_st	hsa-miR-6850-5p	-1.02091	1.21182e-08
MIMAT0027506_st	hsa-miR-6803-5p	-1.02336	2.09619e-06
MIMAT0027616_st	hsa-miR-6858-5p	-1.02379	2.81438e-08
MIMAT0018961_st	hsa-miR-4443	-1.03925	5.53513e-09
MIMAT0019868_st	hsa-miR-4739	-1.03972	1.11781e-09
MIMAT0015055_st	hsa-miR-3178	-1.05076	1.01112e-08
MIMAT0023252_st	hsa-miR-5787	-1.05572	3.79141e-07
MIMAT0019229_st	hsa-miR-3940-5p	-1.05861	2.09139e-08
MIMAT0005922_st	hsa-miR-1268a	-1.06223	1.97806e-10
MIMAT0022946_st	hsa-miR-1237-5p	-1.06315	2.62774e-08
MIMAT0003326_st	hsa-miR-663a	-1.06526	5.68431e-09
MIMAT0007347_st	hsa-miR-1469	-1.0685	4.80996e-09
MIMAT0027510_st	hsa-miR-6805-5p	-1.07186	1.66313e-08
MIMAT0027472_st	hsa-miR-6786-5p	-1.07317	2.3974e-08
MIMAT0026486_st	hsa-miR-328-5p	-1.07737	1.71028e-09
MIMAT0027526_st	hsa-miR-6813-5p	-1.07847	8.45554e-10
MIMAT0004609_st	hsa-miR-149-3p	-1.08185	2.21105e-09
MIMAT0019756_st	hsa-miR-4674	-1.09087	5.538e-10
MIMAT0019913_st	hsa-miR-4763-3p	-1.09333	1.94757e-08
MIMAT0005582_st	hsa-miR-1228-5p	-1.11157	3.72512e-09
MIMAT0019027_st	hsa-miR-4492	-1.11181	1.73716e-07
MIMAT0027482_st	hsa-miR-6791-5p	-1.1143	6.60831e-08
MIMAT0019018_st	hsa-miR-4484	-1.1241	3.55167e-09
MIMAT0024616_st	hsa-miR-6132	-1.12518	5.56265e-10
MIMAT0019715_st	hsa-miR-4651	-1.12536	6.43746e-09
MIMAT0023710_st	hsa-miR-6085	-1.12651	1.11781e-09
MIMAT0024599_st	hsa-miR-6126	-1.12871	3.45588e-06
MIMAT0027412_st	hsa-miR-6756-5p	-1.15046	3.95917e-09
MIMAT0027532_st	hsa-miR-6816-5p	-1.16205	5.56265e-10
MIMAT0010313_st	hsa-miR-762	-1.16294	1.05505e-08
MIMAT0027458_st	hsa-miR-6779-5p	-1.19067	1.85776e-09
MIMAT0019044_st	hsa-miR-4507	-1.19393	2.3974e-08
MIMAT0022967_st	hsa-miR-3620-5p	-1.20007	5.70033e-09
MIMAT0019077_st	hsa-miR-1587	-1.20141	5.538e-10
MIMAT0019859_st	hsa-miR-4734	-1.20269	1.53243e-09
MIMAT0022938_st	hsa-miR-937-5p	-1.21419	1.05505e-08
MIMAT0019041_st	hsa-miR-4505	-1.3051	1.03447e-09
MIMAT0018929_st	hsa-miR-4417	-1.3465	3.31374e-07
