# Supplementary material for: Integrated molecular subtyping defines a curable oligometastatic state in colorectal liver metastasis
Source: Nat Commun. 2018 May 4;9:1793. doi: 10.1038/s41467-018-04278-6 (PMC5935683; doi:10.1038/s41467-018-04278-6)
Supplement: Supplementary file 7 — Supplementary Data 4 [file 41467_2018_4278_MOESM7_ESM.xls]

## Sheet: Table 4
	Subtype 1					Subtype 2					Subtype 3
Hallmark Signature	Adj. P-value	Avg. Log2FC	Direction	Significance		Adj. P-value	Avg. Log2FC	Direction	Significance		Adj. P-value	Avg. Log2FC	Direction	Significance
HALLMARK_ADIPOGENESIS	0.562602	0.231916	+	0.126012		5.82382e-06	0.376238	+	5.88232		1.55818e-08	0.347062	+	5.83028
HALLMARK_ALLOGRAFT_REJECTION	6.75282e-63	0.55314	-	82.1598		1.45945e-40	0.543595	+	72.9977		1.54771e-30	0.409634	+	26.6679
HALLMARK_ANDROGEN_RESPONSE	0.953425	0.250863	-	0		2.99454e-12	0.370887	-	13.7393		5.58612e-15	0.352177	+	10.896
HALLMARK_ANGIOGENESIS	9.00116e-24	0.436617	-	24.031		0.00019338	0.41179	-	4.38111		3.45876e-24	0.598626	+	30.6879
HALLMARK_APICAL_JUNCTION	7.93541e-21	0.364378	-	17.4886		4.23961e-19	0.446257	+	27.1213		0.0143111	0.392496	+	1.47542
HALLMARK_APICAL_SURFACE	8.1046e-12	0.373536	-	9.88723		1.11488e-15	0.496384	+	24.4734		0.00855725	0.355583	-	1.50028
HALLMARK_APOPTOSIS	6.12844e-09	0.332984	-	6.52208		0.000198394	0.373001	+	3.87584		0.240288	0.337039	+	0.345621
HALLMARK_BILE_ACID_METABOLISM	8.64164e-12	0.304745	-	8.04379		5.03525e-13	0.450257	+	18.0463		6.40651e-17	0.452607	-	15.9612
HALLMARK_CHOLESTEROL_HOMEOSTASIS	0.679276	0.259427	-	0.091698		1.62885e-05	0.420631	+	6.03405		1.50612e-08	0.414956	-	7.00618
HALLMARK_COAGULATION	8.574e-79	0.484604	-	90.3856		2.58606e-59	0.504791	+	100		7.28876e-78	0.591799	+	100
HALLMARK_COMPLEMENT	4.87698e-28	0.395442	-	25.7947		8.23511e-16	0.446199	+	22.1151		3.31628e-14	0.383672	+	11.2295
HALLMARK_DNA_REPAIR	6.06118e-18	0.237932	+	9.77632		3.14449e-07	0.368731	-	7.34201		7.09556e-18	0.296874	-	11.0529
HALLMARK_E2F_TARGETS	2.35724e-38	0.387863	+	34.8607		1.23697e-08	0.37492	-	9.27544		4.01343e-05	0.31736	-	2.94778
HALLMARK_EPITHELIAL_MESENCHYMAL_TRANSITION	1.18976e-77	0.544106	-	100		1.9632e-21	0.407434	+	27.9321		2.98646e-64	0.550479	+	76.5766
HALLMARK_ESTROGEN_RESPONSE_EARLY	3.29177e-08	0.303711	-	5.4178		3.48034e-19	0.393898	+	23.9566		1.95684e-11	0.335675	-	7.77091
HALLMARK_ESTROGEN_RESPONSE_LATE	5.77006e-18	0.35315	-	14.5346		1.34211e-27	0.431907	+	38.7385		1.26415e-28	0.367083	-	22.3467
HALLMARK_FATTY_ACID_METABOLISM	0.505353	0.239835	+	0.157449		6.39585e-05	0.418959	-	5.15825		0.0264455	0.316655	+	0.983476
HALLMARK_G2M_CHECKPOINT	1.14089e-30	0.374502	+	26.7825		7.83336e-10	0.376505	-	10.8565		0.00408679	0.346548	-	1.70323
HALLMARK_GLYCOLYSIS	0.0284722	0.262977	+	0.958796		1.07007e-05	0.385285	+	5.69674		2.14691e-06	0.307697	-	3.71275
HALLMARK_HEDGEHOG_SIGNALING	4.35218e-10	0.402046	-	8.98085		0.0631283	0.34281	-	0.569587		2.66912e-06	0.472784	+	5.66684
HALLMARK_HEME_METABOLISM	0.633625	0.249635	-	0.105791		1.91004e-08	0.416506	-	10.1287		1.62438e-10	0.308692	+	6.51503
HALLMARK_HYPOXIA	0.000531718	0.294139	-	2.28892		0.00312427	0.364833	+	2.28353		0.0259533	0.326899	+	1.02477
HALLMARK_IL2_STAT5_SIGNALING	2.20482e-13	0.381887	-	11.537		2.10035e-05	0.406168	+	5.64506		0.0356555	0.360532	+	1.03268
HALLMARK_IL6_JAK_STAT3_SIGNALING	4.37758e-25	0.496156	-	28.8664		3.90097e-22	0.534824	+	38.2055		0.00125604	0.355293	-	2.14827
HALLMARK_INFLAMMATORY_RESPONSE	1.72579e-64	0.535169	-	81.5266		5.96656e-32	0.474979	+	49.7327		1.44422e-30	0.389269	+	25.3621
HALLMARK_INTERFERON_ALPHA_RESPONSE	2.56172e-21	0.464323	-	22.8337		2.06717e-21	0.544328	+	37.5552		0.664951	0.288462	-	0
HALLMARK_INTERFERON_GAMMA_RESPONSE	5.73495e-41	0.508878	-	48.9196		1.4102e-30	0.551943	+	55.3413		0.0590743	0.324143	+	0.761258
HALLMARK_KRAS_SIGNALING_DN	1.19638e-56	0.416758	-	55.6771		1.80809e-45	0.48049	+	72.4655		4.17203e-55	0.411178	-	48.9238
HALLMARK_KRAS_SIGNALING_UP	1.77104e-57	0.472466	-	64.0577		6.89314e-23	0.454194	+	33.4858		5.55843e-49	0.444216	+	46.8972
HALLMARK_MITOTIC_SPINDLE	2.35806e-09	0.274932	+	5.65536		4.86623e-17	0.405763	-	21.735		2.77845e-06	0.332372	-	3.93785
HALLMARK_MTORC1_SIGNALING	1.11639e-12	0.256735	+	7.31984		2.36725e-09	0.359383	-	9.73646		3.81536e-05	0.315587	-	2.9459
HALLMARK_MYC_TARGETS_V1	3.43273e-39	0.290462	+	26.684		2.47646e-17	0.336329	-	18.2096		0.0349229	0.231939	-	0.628946
HALLMARK_MYC_TARGETS_V2	6.0312e-22	0.27701	+	14.0331		0.0716545	0.349272	+	0.530501		2.22275e-30	0.368171	-	23.8303
HALLMARK_MYOGENESIS	4.50624e-31	0.387783	-	28.1065		5.11649e-22	0.466009	+	32.9954		5.219e-14	0.417339	+	12.0445
HALLMARK_NOTCH_SIGNALING	9.31025e-07	0.337599	-	4.85277		0.127046	0.272571	-	0		1.45209e-05	0.343728	+	3.53484
HALLMARK_OXIDATIVE_PHOSPHORYLATION	8.77461e-09	0.178039	+	3.41512		4.53474e-05	0.312878	-	3.80065		1.45209e-05	0.237455	-	2.40729
HALLMARK_P53_PATHWAY	1.08052e-05	0.286922	-	3.39252		2.79313e-20	0.384212	+	24.7821		3.00444e-06	0.294412	-	3.45338
HALLMARK_PANCREAS_BETA_CELLS	1.01417e-08	0.459353	+	8.76184		1.32978e-08	0.514962	-	12.9959		2.51102e-10	0.418359	+	8.69584
HALLMARK_PEROXISOME	0.431747	0.242998	+	0.199385		0.000540492	0.391346	+	3.52667		0.00200809	0.279801	-	1.54295
HALLMARK_PI3K_AKT_MTOR_SIGNALING	0.233836	0.252231	+	0.367943		2.79466e-08	0.406359	-	9.63266		2.46179e-05	0.346055	+	3.38554
HALLMARK_PROTEIN_SECRETION	0.431747	0.169764	+	0.135553		6.46486e-32	0.401764	-	41.8905		5.94544e-28	0.330637	+	19.6294
HALLMARK_REACTIVE_OXIGEN_SPECIES_PATHWAY	0.49691	0.242744	+	0.163753		6.84591e-14	0.337891	+	14.3333		1.6742e-11	0.229941	-	5.32202
HALLMARK_SPERMATOGENESIS	4.5866e-15	0.342373	+	11.7179		8.98491e-25	0.399383	-	31.911		0.00097818	0.327091	+	2.04674
HALLMARK_TGF_BETA_SIGNALING	0.0014404	0.234032	-	1.57661		3.39391e-07	0.358791	-	7.08109		3.32207e-13	0.340143	+	9.19629
HALLMARK_TNFA_SIGNALING_VIA_NFKB	2.31011e-16	0.371786	-	13.8786		5.51592e-08	0.401526	+	9.10393		0.0475928	0.324563	+	0.829197
HALLMARK_UNFOLDED_PROTEIN_RESPONSE	4.75471e-17	0.231062	+	8.99978		6.90293e-14	0.353336	-	15.0221		3.21878e-06	0.297865	+	3.47565
HALLMARK_UV_RESPONSE_DN	2.36277e-07	0.334684	-	5.28702		4.80807e-07	0.391601	-	7.6028		4.6735e-31	0.418429	+	27.7201
HALLMARK_UV_RESPONSE_UP	0.0737263	0.314916	-	0.839687		5.03525e-13	0.425385	+	17.0035		1.06469e-15	0.347575	-	11.3009
HALLMARK_WNT_BETA_CATENIN_SIGNALING	0.00030316	0.296203	-	2.47777		1.14962e-08	0.320004	+	7.82957		0.0443182	0.276535	-	0.708682
HALLMARK_XENOBIOTIC_METABOLISM	8.85403e-21	0.302493	-	14.4819		2.79972e-24	0.440206	+	34.5171		3.63495e-34	0.433605	-	31.686
