# Supplementary material for: Integrated molecular subtyping defines a curable oligometastatic state in colorectal liver metastasis
Source: Nat Commun. 2018 May 4;9:1793. doi: 10.1038/s41467-018-04278-6 (PMC5935683; doi:10.1038/s41467-018-04278-6)
Supplement: Supplementary file 8 — Supplementary Data 5 [file 41467_2018_4278_MOESM8_ESM.xls]

## Sheet: Table 5
	Subtype 1					Subtype 2					Subtype 3
EGSEA Gene Set	Adj. P-value	Avg. Log2FC	Direction	Significance		Adj. P-value	Avg. Log2FC	Direction	Significance		Adj. P-value	Avg. Log2FC	Direction	Significance
ALANINE_ASPARTATE_GLUTAMATE_KEGG	0.00644717	0.312057	+	0.603928		0.0014344	0.525916	+	2.95494		5.37611e-08	0.500479	-	4.33718
AMINO_SUGAR_NUCLEO_METAB_KEGG	0.00502392	0.270023	-	0.548359		5.44646e-08	0.37829	+	5.43068		0.000896076	0.326407	-	1.18588
ARACHNOID_METAB_KEGG	2.09445e-36	0.453801	-	14.3191		2.45719e-29	0.518904	+	29.3434		5.66292e-31	0.458404	-	16.529
CASPASE_BIOCARTA	0.96422	0.231002	+	0.00257038		0.0053643	0.331819	+	1.48836		0.0529807	0.26933	+	0.409645
CELL_CYCLE_BIOCARTA	1.13772e-08	0.426104	+	2.99305		0.110468	0.380495	-	0.718765		0.00283569	0.3496	-	1.06163
CELL_CYCLE_PROTEASOME_REACTOME	8.96916e-27	0.308983	+	7.11728		4.55608e-11	0.352232	-	7.1992		0.0158476	0.280808	-	0.602564
CETUXIMAB_BENEFIT	5.2409e-08	1.063	+	6.84412		2.15426e-08	1.11023	-	16.8238		0.999968	0.199718	-	0
COMPLEMENT_BIOCARTA	4.8515e-33	0.598938	-	17.1165		3.20461e-32	0.735075	+	45.7593		2.70557e-35	0.718463	-	29.6068
COMPLEMENT_COAG_KEGG	1.44603e-104	0.522771	-	48.0095		1.10798e-85	0.595508	+	100		6.88068e-116	0.728406	-	100
CRYPT_BASE	1.45657e-30	0.427004	+	11.2672		2.53183e-11	0.392752	-	8.22555		7.28367e-13	0.412253	-	5.96504
CRYPT_TOP	1.49209e-08	0.295152	-	2.04227		2.53183e-11	0.417832	+	8.75088		7.37582e-10	0.327403	+	3.56428
CSC_BATLLE	4.7368e-10	0.377338	-	3.11116		3.1291e-05	0.480489	-	4.2774		2.08928e-12	0.452187	+	6.29618
EMT_CORE_GENES	3.74121e-24	0.765282	-	15.8554		0.587374	0.325442	-	0.147838		3.8646e-20	0.797328	+	18.452
EPITH_LOBODA	0.990104	0.264943	-	0.000349649		3.89052e-10	0.501031	+	9.31839		3.03789e-10	0.399968	-	4.53795
FATTY_ACID_METAB_KEGG	0.783621	0.192248	+	0.0173424		0.0743066	0.434665	+	0.969166		0.00340564	0.405161	-	1.19193
FGF_ACT_CP	0.0871153	0.279688	-	0.261517		3.34423e-05	0.390121	+	3.45051		8.53574e-07	0.421549	-	3.04975
FOLFIRI_RESPONSE	4.09033e-06	0.372612	-	1.775		0.995899	0.241032	-	3.62701e-05		1.71972e-05	0.429424	+	2.43906
FOLFOX_RESPONSE_DOWN	2.29418e-08	0.356421	-	2.40746		3.49145e-06	0.544199	+	5.86916		8.62868e-11	0.544685	+	6.53482
FRUTOSE_MANNOSE_METAB_KEGG	0.990104	0.24603	+	0.0002774		3.6057e-16	0.444499	+	13.5676		4.89672e-17	0.41204	-	8.01145
GALACTOSE_METAB_KEGG	0.879505	0.232858	-	0.0108214		9.32036e-11	0.352663	+	6.99132		3.6347e-08	0.308833	-	2.73895
GLUTAMINE_AMINO_ACID_GO_BP	0.148162	0.234213	+	0.171113		0.0511999	0.5102	+	1.30086		6.79922e-07	0.51011	-	3.75052
GLUTAMINE_GO_BP	3.08907e-12	0.323873	+	3.2963		1.7545e-09	0.410798	+	7.10889		8.45249e-18	0.457478	-	9.31099
GLUTATHIONE_KEGG	0.148723	0.280854	-	0.204913		7.82592e-05	0.377362	+	3.06221		0.00326385	0.296377	-	0.878429
GLYCEROPHOSPHOLIPID_GO_BP	0.990104	0.207159	-	0.000128909		0.000129708	0.445712	+	3.42369		0.0084759	0.313101	-	0.773302
GLYCEROPHOSPHOLIPID_METAB_KEGG	0.96422	0.273834	-	0.0031698		1.02338e-09	0.461151	+	8.19375		3.2273e-08	0.373824	-	3.33834
IGF1R_CP	0.272984	0.186626	+	0.0924064		6.73221e-07	0.366404	-	4.4691		0.000419	0.290973	+	1.17165
IMMUNE_CD8MACRO_GALON	0.00632753	0.69221	-	1.34543		0.000389235	0.73709	+	4.96708		0.999968	0.320596	+	1.97669e-06
IMMUNE_ESTIMATE	1.0195e-97	0.690289	-	59.2132		1.11121e-52	0.572843	+	58.8268		4.75121e-31	0.405966	+	14.6751
IMMUNE_MDSC_ALBELDA	2.47356e-06	0.382804	-	1.89753		1.4097e-07	0.459065	+	6.21567		8.41255e-05	0.335331	-	1.62901
IMMUNE_MDSC_CERWENKA	1.85364e-08	1.02741	-	7.0251		6.47827e-07	0.785626	+	9.60931		0.999968	0.34053	+	2.30267e-06
IMMUNE_MSC	3.09728e-06	0.436452	-	2.12585		4.72346e-31	0.803042	+	48.1357		4.59425e-13	0.366591	-	5.39181
IMMUNE_NKC_BREAST	1.03173e-10	0.738323	-	6.52035		0.0271039	0.4827	+	1.49426		0.242351	0.286948	+	0.210561
IMMUNE_RESP_GO_BP	4.75892e-95	0.571664	-	47.6879		2.58699e-62	0.553947	+	67.434		9.8781e-59	0.422265	+	29.1991
IMMUNE_TH1_GALON	0.000152168	0.597354	-	2.01626		2.80781e-12	0.892323	+	20.3738		0.641244	0.294968	-	0.067854
IMMUNE_TH17_GOUNARI	2.91794e-17	0.463868	-	6.78284		0.00356937	0.43214	+	2.08971		5.65891e-06	0.408905	+	2.55783
IMMUNE_THF_BREAST	8.54282e-07	0.577522	-	3.0989		3.49145e-06	0.638394	+	6.88519		0.999968	0.346698	+	2.40352e-06
IMMUNE_TREG_GALON	6.08314e-11	0.716381	-	6.47192		1.45876e-09	0.594822	+	10.3881		0.999968	0.240509	-	6.67043e-07
IMMUNE_TREG_LUCAS	3.35213e-06	0.443863	+	2.14848		9.28848e-12	0.458341	-	9.99388		2.30827e-07	0.443913	+	3.51209
IMMUNE_TREG_PASTILLE	8.13129e-11	0.588478	-	5.25071		0.0863006	0.203421	+	0.427001		0.0573862	0.427604	+	0.632695
INTEGRIN_BETA3_CP	1.10007e-21	0.498496	-	9.23953		7.41445e-06	0.400138	+	4.05656		1.06037e-13	0.495584	+	7.66522
INTEGRIN_BIOCARTA	0.00225609	0.197952	-	0.462692		9.72305e-17	0.421563	+	13.3417		2.21604e-08	0.373009	-	3.40367
JAK_STAT_GO_BP	0.000155986	0.370275	-	1.24602		0.00583179	0.404448	+	1.7853		0.7544	0.367521	-	0.0536223
JAK_STAT_KEGG	1.94139e-13	0.367364	-	4.12948		4.05186e-08	0.446936	+	6.52977		0.0475672	0.334188	+	0.526941
KEGG_CELL_CYCLE	2.87639e-22	0.346072	+	6.59249		6.84122e-13	0.413742	-	9.94777		0.088783	0.330998	-	0.41497
KRAS_50_UP	2.42216e-41	0.608041	-	21.841		5.0339e-25	0.501839	+	24.1017		1.79308e-44	0.633182	+	33.0207
LINOLEIC_METAB_KEGG	2.11635e-24	0.400985	-	8.39519		1.75776e-21	0.526501	+	21.5989		8.13287e-33	0.463565	-	17.7334
LYSOPHOSPHOLIPID_PID	3.43437e-08	0.269172	-	1.77626		5.73516e-22	0.419776	+	17.6241		0.000574045	0.319899	-	1.23599
MAPK_ACT_GO_BP	2.96674e-05	0.302348	-	1.21006		2.03818e-14	0.499178	+	13.5077		2.43339e-05	0.440441	-	2.42248
MAPK_KEGG	3.63117e-09	0.324218	-	2.41944		3.37977e-09	0.438074	+	7.33441		2.11359e-10	0.368425	+	4.24928
MATRIX_REMODEL_REACTOME	4.50643e-95	0.52683	-	43.9589		8.7859e-52	0.483178	+	48.761		1.00584e-61	0.471665	+	34.2974
MESENCH_LOBODA	8.96916e-27	0.588043	-	13.5459		0.181581	0.360032	-	0.526468		3.06623e-29	0.636761	+	21.6442
MYC_TARGETS_CP	1.42672e-24	0.29344	+	6.18785		0.000643346	0.333058	-	2.10029		8.10632e-09	0.300196	-	2.89556
MYC_TARGETS_ZELLER	6.04286e-26	0.327841	+	7.31148		3.81065e-10	0.35212	-	6.55491		0.0124461	0.27435	-	0.623025
NFKB_BIOCARTA	1.16149e-07	0.264377	-	1.62087		1.36239e-17	0.410438	+	13.682		0.00660799	0.29168	-	0.757989
NITROGEN_METAB_KEGG	0.0151989	0.283918	+	0.455889		0.0478748	0.403712	-	1.05244		0.00135751	0.423352	+	1.44705
NOTCH_CP	0.855104	0.229967	+	0.013164		7.65397e-08	0.373394	-	5.25131		4.29217e-05	0.275222	+	1.43289
NOTCH_REACTOME	0.284972	0.23648	+	0.113364		3.30905e-06	0.341239	-	3.69566		3.75733e-06	0.309334	+	2.00056
NUCLEOTIDE_METAB_REACTOME	3.43437e-08	0.275292	+	1.81666		0.000225866	0.389222	+	2.80434		2.11359e-10	0.333982	-	3.85202
OXALIPLATIN_NCI60	6.42469e-06	0.355361	-	1.63117		0.0049656	0.364117	-	1.65745		5.4839e-06	0.388595	+	2.4371
PD1_REACTOME	7.10111e-28	0.758696	-	18.2162		7.30956e-17	0.590651	+	18.838		0.000100154	0.397646	+	1.89583
PENTOSE_GLUC_METAB_KEGG	3.08907e-12	0.323873	+	3.2963		1.7545e-09	0.410798	+	7.10889		8.45249e-18	0.457478	-	9.31099
PI3K_ACT_GO_BP	0.990104	0.173413	-	0		4.08714e-05	0.388435	+	3.3687		1.37851e-05	0.318158	-	1.84351
PI3K_ACT_REACTOME	0.990104	0.173413	-	0		4.08714e-05	0.388435	+	3.3687		1.37851e-05	0.318158	-	1.84351
PROTEASOME_KEGG	1.24899e-14	0.168815	+	2.07517		8.41462e-08	0.268916	-	3.75986		0.0147943	0.212174	-	0.462843
SERRATED_UP	0.115008	0.239375	+	0.198189		1.56509e-08	0.34465	-	5.31661		1.16189e-16	0.306741	+	5.82686
SHH_CP	0.299419	0.25349	+	0.116751		1.4812e-07	0.328938	-	4.43957		0.00358199	0.257189	-	0.749896
SHH_KEGG	4.90054e-22	0.451756	-	8.51347		7.70397e-07	0.371998	+	4.4943		1.23841e-11	0.395129	+	5.13766
SRC_ACT_BILD	0.106761	0.245681	+	0.210449		3.87212e-17	0.414854	-	13.4573		9.9407e-14	0.345409	+	5.35401
SRC_ACT_BIOCARTA	3.77296e-12	0.358258	+	3.61882		0.0923462	0.35727	+	0.729796		5.13696e-15	0.415898	-	7.08456
STARCH_SUCROSE_METAB_KEGG	1.70553e-16	0.323548	+	4.51142		1.35127e-13	0.471147	+	11.9841		3.00038e-24	0.413886	-	11.6061
STROMAL_ESTIMATE	9.71565e-148	0.769114	-	100		1.80601e-55	0.419754	+	45.4196		8.99604e-122	0.682961	+	98.5511
TGFB_1	2.61368e-10	0.407402	-	3.45214		0.0657805	0.414239	+	0.966923		0.000163552	0.440483	+	1.98822
TGFB_2	5.95215e-24	0.330309	-	6.7842		5.14464e-49	0.496223	+	47.363		1.4418e-09	0.286556	-	3.02016
TGFB_CORE_GENES	0.225954	0.26014	-	0.14796		1.22308e-07	0.483066	-	6.59957		1.02883e-13	0.424828	+	6.57747
TGFB_KEGG	0.0841828	0.331776	+	0.314708		4.82656e-15	0.443622	-	12.5529		1.3493e-21	0.45211	+	11.2481
TRANSLATION_RIBOS_REACTOME	1.47972e-18	0.237925	+	3.75118		2.66784e-09	0.337146	-	5.7129		0.609452	0.214017	+	0.0548654
TYROSINE_METAB_KEGG	1.1033e-08	0.2592	+	1.82348		4.13385e-08	0.438236	+	6.39511		8.03023e-17	0.486851	-	9.34136
VEGF_VEGFR_CP	3.56943e-07	0.391862	-	2.23381		0.995899	0.230749	-	0		4.29217e-05	0.303121	+	1.57814
VEGF_VEGFR_REACTOME	4.11126e-12	0.435161	-	4.38142		0.995899	0.256527	-	9.09286e-05		6.99135e-11	0.393895	+	4.76864
WNT_BIOCARTA	0.510004	0.246011	+	0.0629627		3.1291e-05	0.367573	+	3.27201		0.0084759	0.298653	-	0.737619
WNT_FLIER	5.30791e-13	0.241937	+	2.62587		0.427583	0.347704	-	0.252779		2.87153e-13	0.315834	-	4.72212
WOUND_RESPONSE_GO_BP	3.06025e-88	0.503661	-	38.9823		1.52694e-64	0.505827	+	63.8047		8.74556e-83	0.504986	+	49.3989
