# Supplementary material for: Integrated molecular subtyping defines a curable oligometastatic state in colorectal liver metastasis
Source: Nat Commun. 2018 May 4;9:1793. doi: 10.1038/s41467-018-04278-6 (PMC5935683; doi:10.1038/s41467-018-04278-6)
Supplement: Supplementary file 9 — Supplementary Data 6 [file 41467_2018_4278_MOESM9_ESM.xls]

## Sheet: Table 6
Entrez ID	Gene Symbol	log2FC (2v1,3)	adj P-Value
101	ADAM8	1.11415	0.00161325
116071	BATF2	1.05003	0.000402744
684	BST2	1.44731	7.0543e-05
6352	CCL5	1.33046	0.0070954
929	CD14	1.13073	0.0125879
924	CD7	1.26754	0.0321531
3732	CD82	1.02356	3.13456e-05
10164	CHST4	1.33726	0.0105779
129607	CMPK2	1.2679	0.00020464
11151	CORO1A	1.19706	0.00397188
1439	CSF2RB	1.21727	0.000537403
1441	CSF3R	1.13532	0.00417641
1521	CTSW	1.28489	0.0334778
6373	CXCL11	1.31696	0.003213
10148	EBI3	1.09619	0.0331055
10578	GNLY	1.49382	0.0046655
85441	HELZ2	1.03829	0.000280215
3106	HLA-B	1.14636	0.000498987
3107	HLA-C	1.02191	0.000106004
3134	HLA-F	1.48934	7.63496e-05
3135	HLA-G	1.42666	0.0164039
3620	IDO1	1.57402	0.0181526
2537	IFI6	1.29363	0.00273504
3560	IL2RB	1.2114	0.0040008
3665	IRF7	1.12775	7.13225e-05
9636	ISG15	1.48269	0.000641825
3695	ITGB7	1.02712	0.000731855
3965	LGALS9	1.08688	8.64875e-05
10859	LILRB1	1.04319	0.00236053
10288	LILRB2	1.09348	0.00665136
4050	LTB	1.39184	0.0077572
4210	MEFV	1.50658	0.000626788
931	MS4A1	1.59705	0.0145681
4599	MX1	1.13398	0.0052735
4689	NCF4	1.01394	0.00594171
150372	NFAM1	1.02246	0.000668619
4818	NKG7	1.84538	0.00120549
84166	NLRC5	1.37867	0.000117444
4939	OAS2	1.1868	0.00351507
8638	OASL	1.2642	0.000440086
5133	PDCD1	1.67456	0.00172149
23533	PIK3R5	1.01327	0.0057499
5551	PRF1	1.16661	0.0328171
5699	PSMB10	1.03431	1.21519e-05
5698	PSMB9	1.00218	0.000622372
9051	PSTPIP1	1.09623	0.0126095
8698	S1PR4	1.2967	0.0146571
8578	SCARF1	1.16964	2.27411e-05
6398	SECTM1	1.20122	0.00156586
8651	SOCS1	1.11162	0.0104054
23166	STAB1	1.00619	0.00154224
6890	TAP1	1.11545	0.000228619
10312	TCIRG1	1.19129	2.12027e-05
7127	TNFAIP2	1.0242	0.00393609
8744	TNFSF9	1.2891	0.0115171
11274	USP18	1.33287	0.000168582
7454	WAS	1.08073	0.00357143
54739	XAF1	1.19908	0.000854797
7535	ZAP70	1.17753	0.0261501
81030	ZBP1	1.81034	1.47166e-05
