# Supplementary material for: Integrated molecular subtyping defines a curable oligometastatic state in colorectal liver metastasis
Source: Nat Commun. 2018 May 4;9:1793. doi: 10.1038/s41467-018-04278-6 (PMC5935683; doi:10.1038/s41467-018-04278-6)
Supplement: Supplementary file 10 — Supplementary Data 7 [file 41467_2018_4278_MOESM10_ESM.xls]

## Sheet: Table 7
Gene name	n_syn	n_mis	n_non	n_lof	n_splice	n_indels_mis	n_indels_lof	num_unique	P-value	FDR (q-value)
KRAS	0	22	0	0	0	0	0	4	0	0
APC	1	11	0	49	4	0	22	59	2.6645e-15	2.5129e-11
TP53	0	32	0	7	0	1	6	32	4.2188e-15	2.6525e-11
PIK3CA	0	20	0	0	0	0	0	14	6.55597e-09	3.09147e-05
FBXW7	0	7	0	2	0	0	0	9	4.45536e-06	0.0168074
SOX9	0	0	0	3	0	1	4	7	6.00777e-06	0.0188864
SMAD4	0	6	0	1	0	0	1	7	9.28986e-06	0.0250322
NPPB	0	3	0	0	0	0	0	3	0.00011631	0.274234
NRAS	0	4	0	0	0	0	0	4	0.00019998	0.419104
TSC1	0	1	0	0	0	12	1	3	0.00033208	0.626367
RPL22	0	2	0	0	0	0	0	2	0.00051585	0.884538
KDR	0	6	0	1	0	4	0	9	0.00060903	0.957293
HIST1H3I	0	0	0	2	0	0	0	2	0.0009402	1
THSD7A	0	8	0	0	0	0	0	8	0.00232679	1
CTNNA2	0	6	0	0	1	0	0	7	0.00269092	1
RNF2	0	2	0	1	0	0	0	3	0.00282996	1
RASA1	0	3	0	1	0	0	0	4	0.00496177	1
NUF2	0	3	0	0	0	0	0	3	0.00609044	1
CYP1A2	0	3	0	0	0	0	0	3	0.00612395	1
GPHN	0	4	0	0	0	0	0	2	0.00716685	1
SOX10	0	3	0	0	0	0	0	3	0.00750242	1
CSMD3	4	20	0	1	1	0	1	27	0.00752254	1
TWSG1	0	2	0	0	0	0	0	2	0.00887774	1
NPM1	0	2	0	0	0	0	0	2	0.0103766	1
PAX3	0	4	0	0	0	0	0	4	0.0106286	1
RUNX1T1	0	5	0	3	0	0	0	7	0.0108972	1
FGF23	0	3	0	0	0	0	0	3	0.0116572	1
ESR1	0	5	0	0	0	0	0	4	0.0117561	1
RPN1	0	3	0	0	0	0	0	3	0.0119377	1
GNA13	1	2	0	1	0	0	0	4	0.0133696	1
SHCBP1	0	2	0	0	0	0	0	2	0.0142743	1
SOCS1	0	2	0	0	0	0	0	2	0.0155311	1
EZH2	0	5	0	0	0	0	0	5	0.0167958	1
SLCO1B1	0	2	0	0	0	0	0	2	0.0197346	1
FLG	5	12	0	1	0	0	0	18	0.0198509	1
HIST1H1E	1	2	0	0	0	0	0	3	0.0206236	1
PTEN	0	2	0	1	0	0	0	3	0.0215479	1
SPATA17	0	1	0	1	0	0	0	2	0.022147	1
CHN1	0	1	0	0	0	1	0	2	0.0226268	1
CDK12	0	3	0	0	0	0	1	4	0.022678	1
EBF1	0	5	0	0	0	0	0	4	0.0227899	1
ARID2	0	4	0	1	0	0	0	5	0.0233344	1
SMAD3	0	3	0	0	0	0	0	3	0.0233809	1
MTRR	0	3	0	0	0	0	1	4	0.0233863	1
EPHB1	0	4	0	0	0	0	0	4	0.0245126	1
BLID	0	1	0	0	0	0	0	1	0.0248972	1
EP300	0	3	0	2	0	0	2	7	0.0261306	1
CDH11	0	5	0	0	0	0	0	5	0.0263476	1
BRIP1	0	4	0	0	0	0	0	4	0.0277118	1
SLC2A1	0	2	0	0	0	0	0	2	0.0278647	1
TP63	2	4	0	0	1	0	0	7	0.0284344	1
CCDC6	0	2	0	0	0	0	0	2	0.0290528	1
WT1	0	2	0	0	0	0	0	2	0.0299323	1
NAA16	0	2	0	0	0	0	1	3	0.0307073	1
PTGIS	0	2	0	0	0	0	0	2	0.0308528	1
BCL11B	0	4	0	0	0	0	0	4	0.0342151	1
H3F3B	0	1	0	0	0	0	0	1	0.034441	1
ANKRD37	0	1	0	0	0	0	0	1	0.0346629	1
FKBP1B	0	1	0	0	0	0	0	1	0.0368006	1
NHP2	0	2	0	0	0	0	0	2	0.0371729	1
CYP2A6	0	2	0	0	0	0	0	2	0.0381741	1
INHBA	0	3	0	0	0	0	0	3	0.0388929	1
ZNF331	0	5	0	0	0	0	0	5	0.0405666	1
SEMA3E	1	4	0	0	1	0	0	6	0.0414694	1
HK2	2	2	0	2	0	0	0	5	0.0444981	1
PRSS1	0	1	0	0	0	0	0	1	0.0451378	1
NUDT3	0	1	0	0	0	0	0	1	0.0453211	1
LRP1B	6	20	0	3	3	1	3	33	0.0470966	1
VTI1A	0	0	0	1	0	0	0	1	0.0473961	1
HIST1H3B	0	1	0	0	0	0	0	1	0.047473	1
DOCK2	1	7	0	1	0	0	1	10	0.0484294	1
TCF7L2	0	2	0	6	1	0	2	11	0.048942	1
WDR48	0	4	0	1	0	0	0	4	0.0514396	1
FGFR1OP2	0	0	0	1	0	0	0	1	0.0520104	1
BUB1B	1	4	0	0	0	0	0	5	0.0521591	1
ACVR2A	0	1	0	2	0	0	1	4	0.0563701	1
ZIM2	1	3	0	0	0	0	0	4	0.0566649	1
KLHL6	1	3	0	0	0	0	0	4	0.0569446	1
PPP2R1A	0	1	0	1	0	0	0	2	0.0600997	1
INSL6	0	0	0	1	0	0	0	1	0.0611587	1
RPS10	0	0	0	1	0	0	0	1	0.0611637	1
JAZF1	0	2	0	0	0	0	0	2	0.062371	1
MARK1	1	3	0	0	0	0	0	4	0.0629674	1
CYLD	0	3	0	0	1	0	0	4	0.0632161	1
GALNT12	0	2	0	0	0	0	0	2	0.0637164	1
FMN2	1	4	0	1	0	1	0	7	0.0637447	1
TAF12	0	1	0	0	0	0	0	1	0.0639726	1
SPINK1	0	1	0	0	0	0	0	1	0.064324	1
CTCF	0	2	0	0	0	0	1	3	0.0644864	1
MAP3K7	1	2	0	0	0	0	0	3	0.065244	1
FOXR2	0	1	0	0	0	0	0	1	0.065251	1
NCOA4	0	2	0	0	0	0	0	2	0.0656742	1
XRCC5	0	2	0	0	0	0	0	2	0.0708481	1
TRAF5	0	3	0	0	0	0	0	3	0.0714894	1
BRAF	0	3	0	0	0	0	0	2	0.0716447	1
ABCD2	0	5	0	0	0	0	0	5	0.073367	1
CREB1	0	1	0	0	0	0	0	1	0.0746023	1
GREM1	0	1	0	0	0	0	0	1	0.0775163	1
SLC6A2	1	3	0	0	1	0	0	5	0.0775341	1
IRS2	0	6	0	0	0	2	0	7	0.0776638	1
DIS3L2	0	2	0	0	0	1	0	3	0.0778438	1
HSD17B7	0	1	0	0	0	0	0	1	0.0781712	1
RAF1	0	3	0	0	0	0	0	3	0.078608	1
LPHN3	3	8	0	0	1	0	0	11	0.0787193	1
WDR36	0	2	0	0	0	0	1	3	0.0792054	1
PRKAR1A	0	1	0	1	0	0	0	2	0.0811293	1
CSF3R	0	1	0	1	0	0	0	2	0.0835793	1
MAGEA1	0	1	0	0	0	0	0	1	0.0853782	1
OPTN	0	1	0	1	0	0	0	2	0.0875304	1
KLK2	0	0	0	1	0	0	0	1	0.0878343	1
THRAP3	1	2	0	0	0	0	0	3	0.0894508	1
DRD1	0	1	0	0	0	0	0	1	0.0895076	1
TFG	0	2	0	0	0	0	0	2	0.0896626	1
B2M	0	0	0	0	0	0	1	1	0.0901226	1
C11orf30	0	3	0	0	0	0	0	3	0.0903722	1
CSF1R	1	3	0	0	0	0	0	3	0.0908494	1
CDH10	0	5	0	0	0	0	0	5	0.0913546	1
RALGDS	0	1	0	1	0	0	0	2	0.0928363	1
HOXA3	0	1	0	0	0	0	0	1	0.0961145	1
PXDN	4	7	0	0	0	0	0	10	0.0962082	1
CYP2C18	0	1	0	0	0	0	0	1	0.0982437	1
PRDM9	3	5	0	1	0	0	0	9	0.103257	1
ITGA10	0	2	0	0	0	0	0	2	0.103379	1
DNMT3A	0	3	0	0	0	0	1	4	0.103755	1
LPP	0	2	0	0	0	0	0	2	0.108318	1
SEMA3A	0	2	0	0	0	0	0	2	0.110362	1
LTF	1	3	0	0	0	0	0	4	0.111341	1
MSI2	0	1	0	0	0	0	0	1	0.11245	1
MAP2K4	1	1	0	0	0	0	0	2	0.113253	1
ZNF320	0	1	0	0	0	0	0	1	0.113378	1
CSMD1	3	8	0	0	2	0	1	14	0.114907	1
IL7R	0	2	0	0	0	0	0	2	0.11984	1
APOA1	0	1	0	0	0	0	0	1	0.120554	1
CLTCL1	2	4	0	0	0	0	1	7	0.122289	1
CCDC141	1	1	0	1	0	0	0	3	0.122351	1
GOPC	0	2	0	0	0	0	0	2	0.122475	1
CXCR4	0	2	0	0	0	0	0	2	0.123387	1
DNAH5	5	17	0	0	0	0	0	21	0.124208	1
HOXD11	0	0	0	1	0	0	0	1	0.124421	1
ABCG1	1	3	0	0	0	0	0	4	0.127394	1
PTPN11	0	1	0	1	0	0	0	2	0.128567	1
CA9	0	1	0	1	0	0	0	2	0.131433	1
JAK1	0	2	0	0	0	0	0	2	0.132461	1
ANTXR2	0	1	0	0	0	0	0	1	0.133045	1
IKZF2	0	2	0	0	0	0	0	2	0.134119	1
HIST1H4L	0	1	0	0	0	0	0	1	0.134162	1
KTN1	1	7	0	0	0	0	0	8	0.136036	1
TAF1L	2	3	0	1	0	0	0	6	0.136113	1
SEC31A	1	2	0	2	0	0	0	5	0.136238	1
RPS7	0	1	0	0	0	0	0	1	0.136319	1
CCL19	0	1	0	0	0	0	0	1	0.137423	1
SLC38A6	0	1	0	0	1	0	0	2	0.138728	1
GALNT3	0	0	0	1	0	0	0	1	0.138974	1
HIST1H4F	0	1	0	0	0	0	0	1	0.140958	1
GLCCI1	0	1	0	0	0	0	0	1	0.143924	1
FKBP5	0	2	0	0	0	0	0	2	0.14538	1
ABCB1	0	5	0	0	0	0	0	5	0.145692	1
PRSS37	0	1	0	0	1	0	0	2	0.145993	1
FKBP9	0	1	0	0	0	0	0	1	0.147174	1
SLC16A4	0	1	0	0	0	0	0	1	0.147359	1
AFF1	0	3	0	0	0	0	0	3	0.149379	1
RAD50	1	4	0	1	0	0	0	6	0.150154	1
MAOA	0	1	0	0	0	0	0	1	0.150348	1
ROBO3	0	3	0	0	0	0	0	3	0.15035	1
STAT4	0	2	0	0	0	0	0	2	0.151709	1
CRBN	0	2	0	0	0	0	0	2	0.154295	1
ARID4A	1	4	0	1	0	0	0	6	0.154906	1
CYP2R1	0	2	0	1	0	0	0	3	0.15702	1
CCDC63	0	2	0	0	0	0	0	2	0.160573	1
IKZF3	0	2	0	0	0	0	0	2	0.162276	1
PSIP1	0	1	0	0	0	0	0	1	0.164317	1
ZNF490	1	1	0	0	0	0	0	2	0.16512	1
CASP8	1	1	0	0	0	0	0	2	0.165412	1
PAK7	0	3	0	0	0	0	0	3	0.166385	1
NCOA3	0	2	0	0	0	0	0	2	0.167121	1
MCCC1	0	1	0	0	0	0	0	1	0.169003	1
CD58	0	1	0	0	0	0	0	1	0.169395	1
SUZ12	0	2	0	0	0	0	0	2	0.170113	1
FRMPD1	0	4	0	0	0	0	0	4	0.171501	1
GATA3	0	1	0	0	0	1	0	2	0.171952	1
IL11	0	1	0	0	0	0	0	1	0.173348	1
HIST1H3C	0	1	0	0	0	0	0	1	0.173673	1
ETV4	0	1	0	0	0	0	0	1	0.175719	1
GATA2	0	1	0	0	0	0	0	1	0.175737	1
HOXA9	0	1	0	0	0	0	0	1	0.176451	1
SRC	0	2	0	0	0	0	0	2	0.178159	1
GPC3	0	2	0	0	0	0	0	2	0.180091	1
NPAT	0	3	0	1	0	0	0	4	0.181051	1
SGK1	0	1	0	0	0	0	0	1	0.181359	1
SHOC2	1	2	0	0	0	0	0	3	0.183292	1
HSP90AB1	0	1	0	0	0	0	0	1	0.184085	1
TGM7	0	2	0	0	0	0	0	2	0.185871	1
EXO1	0	4	0	0	0	0	0	4	0.186954	1
LTBP3	0	2	0	0	0	0	0	2	0.187133	1
POT1	0	2	0	0	0	0	1	3	0.187913	1
ROBO1	0	0	0	3	0	8	0	6	0.188534	1
BCHE	0	5	0	1	0	0	0	6	0.190297	1
ARAF	0	3	0	0	0	0	0	3	0.191116	1
PIK3R1	0	3	0	2	0	1	0	6	0.191385	1
CSF1	1	2	0	0	0	0	0	3	0.191894	1
PSRC1	0	1	0	0	0	0	0	1	0.192092	1
NR4A3	0	3	0	0	0	0	1	4	0.194871	1
ARHGAP21	1	4	0	0	0	0	0	5	0.194902	1
RRAGD	0	1	0	0	0	0	0	1	0.195132	1
PDCD1	0	1	0	0	0	0	0	1	0.196081	1
SETBP1	1	6	0	0	0	0	0	7	0.199784	1
RUNX1	0	2	0	0	0	0	0	2	0.199998	1
FANCC	0	3	0	0	0	0	0	3	0.200293	1
DNMT3B	0	1	0	0	0	0	0	1	0.200413	1
PCDHGA2	0	2	0	0	0	0	0	2	0.200997	1
COMT	0	0	0	1	0	0	0	1	0.200998	1
ZFHX4	3	14	0	1	2	0	0	20	0.202451	1
FAS	0	1	0	0	0	0	0	1	0.203741	1
RPS6KA2	0	1	0	1	1	0	0	3	0.204736	1
TBXAS1	1	2	0	0	0	0	0	3	0.204861	1
NTF3	0	0	0	1	0	0	0	1	0.205363	1
FOXP1	0	1	0	1	0	0	0	2	0.205814	1
NT5C2	0	2	0	0	0	0	0	2	0.206128	1
CACNA1S	1	3	0	0	0	1	0	5	0.206281	1
SOS1	0	2	0	0	0	0	0	2	0.206899	1
CHEK2	0	0	0	1	1	0	0	2	0.208242	1
TOP1	0	1	0	0	2	0	0	3	0.208705	1
NLRP7	1	3	0	0	0	1	0	5	0.208917	1
HMCN1	1	15	0	3	1	0	0	19	0.209399	1
FOXO3	1	0	0	0	0	0	1	2	0.210083	1
NUP98	0	3	0	0	0	0	0	3	0.210242	1
INPP4B	0	1	0	0	0	0	0	1	0.210384	1
SMUG1	0	1	0	0	0	0	0	1	0.21123	1
TLR4	1	2	0	0	0	0	0	3	0.212017	1
CDK4	0	0	0	1	0	0	0	1	0.212454	1
AKT3	0	1	0	0	0	0	0	1	0.212606	1
PLK2	0	2	0	0	0	0	0	2	0.213013	1
CYP2C8	0	0	0	0	0	1	0	1	0.213867	1
MTUS2	1	3	0	0	0	0	0	4	0.214926	1
SLC47A2	0	0	0	1	0	0	0	1	0.216619	1
PTPN3	0	2	0	0	0	0	0	2	0.217868	1
MBD4	0	1	0	0	0	0	0	1	0.2181	1
NTRK2	0	3	0	0	0	0	0	3	0.218175	1
DDX10	0	2	0	0	0	0	0	2	0.218482	1
SFRP1	0	1	0	0	0	0	0	1	0.218765	1
MYB	1	1	0	0	0	0	0	2	0.219201	1
PTHLH	0	1	0	0	0	0	0	1	0.219204	1
FGFR1OP	0	1	0	0	1	0	0	2	0.219553	1
KIAA1524	0	0	0	1	0	0	0	1	0.223307	1
STAT6	0	1	0	0	0	0	0	1	0.225342	1
SLC22A1	1	1	0	0	0	0	0	2	0.225987	1
EPCAM	0	0	0	1	0	0	0	1	0.227756	1
CIITA	0	2	0	0	0	0	0	2	0.228964	1
FGF3	0	1	0	0	0	0	0	1	0.230346	1
IDH1	0	1	0	0	0	0	0	1	0.232686	1
ICAM2	0	1	0	0	0	0	0	1	0.232913	1
PSMA7	0	1	0	0	0	0	0	1	0.233209	1
AFF2	2	4	0	0	0	0	0	6	0.234027	1
EPAS1	0	1	0	0	0	0	0	1	0.23407	1
UACA	0	2	0	0	0	1	0	3	0.235066	1
HIF1A	0	1	0	1	0	0	0	2	0.235195	1
MYSM1	0	1	0	0	0	0	0	1	0.23523	1
CCND2	0	1	0	0	0	0	0	1	0.238371	1
HTR1A	0	2	0	0	0	0	0	2	0.239062	1
MAX	0	1	0	0	0	0	0	1	0.239332	1
AXIN1	0	1	0	0	0	0	1	2	0.242177	1
HOXB13	0	1	0	0	0	0	0	1	0.244867	1
TRIM33	0	1	0	0	1	0	0	2	0.245177	1
CIC	2	2	0	0	0	0	0	4	0.246098	1
CD79A	0	1	0	0	0	0	0	1	0.247656	1
YWHAE	0	1	0	0	0	0	0	1	0.250348	1
MSH6	0	8	0	0	0	0	0	6	0.250917	1
HMGCR	1	3	0	0	0	0	0	4	0.250934	1
STX11	0	1	0	0	0	0	0	1	0.253228	1
SLCO1A2	0	1	0	0	0	0	0	1	0.253355	1
FCGR2B	0	0	0	1	0	0	0	1	0.254337	1
ABCA12	4	8	0	1	2	0	0	15	0.25652	1
NDC80	0	1	0	0	0	0	0	1	0.257291	1
AURKC	0	1	0	0	0	0	0	1	0.257856	1
PAX6	0	1	0	0	0	0	0	1	0.25849	1
CEP57	0	1	0	0	0	0	0	1	0.261004	1
PRKDC	1	7	0	1	4	0	0	13	0.261504	1
PIK3CB	0	2	0	0	0	0	0	2	0.26338	1
SMARCB1	0	1	0	0	0	0	0	1	0.27128	1
EAF2	0	0	0	1	0	0	0	1	0.271846	1
CREB3L1	1	0	0	1	0	0	0	2	0.273994	1
NTRK3	1	3	0	0	0	0	0	4	0.275846	1
CASR	0	2	0	0	0	0	0	2	0.277021	1
ERBB2	0	3	0	0	0	0	0	3	0.280521	1
RIMS2	1	10	0	0	0	0	0	11	0.280993	1
PRDM1	1	2	0	0	1	0	0	4	0.282361	1
CLTC	1	2	0	0	0	0	0	3	0.282581	1
ETV5	0	1	0	0	0	0	0	1	0.282789	1
CDH1	1	4	0	0	0	0	0	5	0.283902	1
NFKB1	1	2	0	0	0	0	0	3	0.28581	1
IKBKB	0	1	0	0	0	0	0	1	0.285888	1
CAMTA1	0	2	0	0	0	0	0	2	0.289007	1
ZNF384	0	1	0	0	0	0	0	1	0.289735	1
TGFBR2	1	0	0	1	0	0	2	3	0.289928	1
MSH3	0	2	0	0	0	1	0	3	0.290079	1
ATP2B3	0	3	0	0	0	0	0	3	0.291204	1
ACSL6	1	1	0	0	0	0	0	2	0.292743	1
UGT1A1	0	1	0	0	0	0	0	1	0.292773	1
PALB2	1	1	0	0	0	0	1	3	0.293072	1
ITGB3	0	2	0	0	0	0	0	2	0.294057	1
BCORL1	0	2	0	0	0	0	0	2	0.294878	1
PCDH15	0	8	0	1	1	0	0	10	0.29552	1
STAT3	0	1	0	0	0	0	0	1	0.295866	1
MAML2	1	3	0	0	0	0	0	4	0.296518	1
BCL9	1	1	0	0	0	0	2	4	0.297747	1
JAK3	1	1	0	1	0	0	0	3	0.298073	1
ARID5B	2	2	0	0	0	2	0	6	0.298397	1
CREBBP	0	3	0	0	0	0	0	3	0.298604	1
ZNF276	0	1	0	0	0	0	0	1	0.299521	1
SETD2	1	3	0	1	0	0	0	5	0.300596	1
FUBP1	0	0	0	0	0	0	2	2	0.302539	1
MORC2	0	1	0	0	0	0	0	1	0.303529	1
COL1A1	1	3	0	0	0	0	1	5	0.303758	1
AIP	0	1	0	0	0	0	0	1	0.303965	1
PGAP3	0	1	0	0	0	0	0	1	0.305812	1
MITF	1	4	0	0	0	0	0	5	0.306649	1
AFF3	1	2	0	0	0	0	0	3	0.309322	1
STK11	0	1	0	0	0	0	0	1	0.310053	1
SENP5	1	1	0	0	0	0	0	2	0.312569	1
RANBP17	0	2	0	1	0	0	0	3	0.314126	1
SARDH	1	2	0	0	0	0	0	3	0.316292	1
SPI1	0	1	0	0	0	0	0	1	0.316559	1
GRIN2A	2	6	0	1	0	0	0	9	0.317017	1
TNKS	0	2	0	1	0	0	0	3	0.318547	1
IKBKE	0	2	0	0	0	0	0	2	0.321817	1
FANCM	1	3	0	0	0	1	0	5	0.323127	1
NUP214	1	3	0	0	0	0	0	4	0.324749	1
GEN1	1	1	0	1	0	0	0	3	0.325718	1
SF3B1	1	2	0	0	0	0	0	3	0.326228	1
PPM1D	0	1	0	0	0	0	0	1	0.326276	1
UTP11L	0	1	0	0	0	0	0	1	0.327043	1
EED	0	1	0	0	1	0	0	2	0.327356	1
PAX8	0	1	0	0	0	0	0	1	0.327827	1
PMS1	0	0	0	1	0	0	1	2	0.329826	1
GUCY1A2	0	1	0	0	0	0	0	1	0.331041	1
NELL1	1	4	0	1	0	0	0	6	0.331728	1
KDM5A	1	2	0	0	0	0	0	3	0.332638	1
PCSK7	1	3	0	0	0	0	0	4	0.333033	1
TET3	1	2	0	0	0	0	0	3	0.333337	1
SETDB1	0	2	0	0	1	0	1	4	0.3365	1
PGR	1	1	0	1	1	0	0	4	0.337703	1
LRP6	0	2	0	0	0	0	0	2	0.338597	1
PLCG2	0	1	0	0	2	0	0	3	0.339025	1
UIMC1	0	1	0	1	0	0	0	2	0.340192	1
RHBDF2	2	3	0	0	0	0	0	5	0.343212	1
FOXL2	1	1	0	0	0	0	0	2	0.344002	1
NALCN	2	4	0	1	3	0	1	11	0.345344	1
WRN	0	3	0	0	0	0	0	3	0.346028	1
CCDC18	0	2	0	0	0	0	0	2	0.346366	1
GFI1	0	1	0	0	0	0	0	1	0.346496	1
CARD11	2	3	0	0	1	0	0	6	0.347078	1
WAS	0	1	0	0	0	0	0	1	0.34743	1
GOT1	1	1	0	0	0	0	0	2	0.347638	1
SLCO1C1	1	4	0	0	0	0	1	6	0.34823	1
BLM	0	0	0	1	0	0	0	1	0.355436	1
DCC	1	2	0	0	1	0	0	4	0.35633	1
BAI3	1	6	0	0	1	0	0	8	0.35722	1
PTK2	1	2	0	0	0	0	0	3	0.357803	1
ITK	0	1	0	0	0	0	0	1	0.358664	1
NPHS2	0	1	0	0	1	0	0	2	0.361185	1
GABRA1	1	1	0	0	0	0	0	2	0.36162	1
ALDH2	1	1	0	0	0	0	0	2	0.362934	1
ERG	0	1	0	0	0	0	0	1	0.364463	1
MSN	0	1	0	0	0	0	0	1	0.365688	1
PCLO	2	8	0	2	0	1	0	13	0.367144	1
ITGA3	0	3	0	0	0	0	0	3	0.367489	1
ACSL3	0	1	0	0	0	0	0	1	0.368666	1
YTHDF2	0	2	0	0	0	0	0	2	0.372237	1
TUBB6	0	1	0	0	0	0	0	1	0.373449	1
BTK	0	1	0	0	0	0	0	1	0.375989	1
AHRR	0	1	0	0	0	0	0	1	0.377288	1
BDNF	0	1	0	0	0	0	0	1	0.377902	1
ZNF217	0	2	0	0	0	0	0	2	0.378676	1
GNAS	0	3	0	0	0	0	0	3	0.378767	1
REL	0	0	0	1	0	0	0	1	0.379258	1
TCF4	0	1	0	0	0	0	0	1	0.381099	1
RNASEL	0	1	0	0	0	0	0	1	0.383094	1
FOXO1	0	1	0	0	0	0	0	1	0.38541	1
CENPF	1	8	0	0	0	0	0	9	0.386861	1
PLK1	0	1	0	0	0	0	0	1	0.387524	1
TCF3	0	1	0	0	0	0	0	1	0.391542	1
PIK3C2B	0	2	0	0	0	0	1	3	0.391824	1
HTR2A	0	1	0	0	0	0	0	1	0.392151	1
USP9X	0	3	0	0	0	0	1	4	0.39319	1
PRRX1	0	1	0	0	0	0	0	1	0.394856	1
AXIN2	0	0	0	0	0	0	1	1	0.395407	1
RABEP1	0	1	0	0	0	0	1	2	0.396458	1
BARD1	0	1	0	0	0	0	0	1	0.396976	1
SAMD9	0	4	0	1	0	0	0	5	0.397635	1
CDH6	0	2	0	0	1	0	0	3	0.399646	1
PFKP	1	2	0	0	0	0	0	3	0.39979	1
PAX7	0	1	0	0	0	0	0	1	0.40359	1
SMOX	0	1	0	0	0	0	0	1	0.405767	1
SCN5A	4	7	0	1	1	0	0	12	0.406151	1
CACNB2	0	0	0	1	0	1	0	2	0.408663	1
HDAC1	0	0	0	1	0	0	0	1	0.408852	1
PLCB4	0	2	0	0	1	0	0	3	0.409027	1
NOTCH2	1	2	0	1	0	1	0	5	0.410572	1
SMAD2	0	1	0	0	0	0	0	1	0.415886	1
MAP3K8	0	1	0	0	0	0	0	1	0.420695	1
CDC73	0	1	0	0	0	0	0	1	0.421156	1
FIP1L1	0	1	0	0	0	0	0	1	0.422491	1
CASC5	0	2	0	0	1	0	0	3	0.423238	1
ARNT	0	1	0	0	0	0	0	1	0.424153	1
RTEL1	0	2	0	0	0	0	0	2	0.424857	1
SLC47A1	0	1	0	0	0	0	0	1	0.425738	1
MLH1	0	3	0	1	0	0	0	4	0.426297	1
EXT2	0	1	0	0	0	0	0	1	0.426827	1
ROBO2	1	3	0	0	0	0	0	4	0.427499	1
KIF5B	1	1	0	0	0	0	0	2	0.427677	1
SLC22A2	0	1	0	0	0	0	0	1	0.427943	1
TOP2A	0	1	0	0	0	0	0	1	0.432848	1
PTK2B	1	1	0	0	1	0	0	3	0.432997	1
FOXA1	0	1	0	0	0	0	0	1	0.434065	1
KLHL14	0	1	0	0	0	0	0	1	0.434142	1
ATR	0	2	0	0	0	1	0	3	0.436625	1
HNF1A	0	1	0	0	0	0	0	1	0.43666	1
PDPK1	1	1	0	0	0	0	0	2	0.436974	1
CYP2B6	1	1	0	0	0	0	0	2	0.437447	1
FANCA	0	1	0	0	0	0	0	1	0.438203	1
MET	1	1	0	0	0	0	0	2	0.43946	1
CBL	0	1	0	0	0	0	0	1	0.439803	1
BAP1	0	1	0	0	0	0	0	1	0.440061	1
CAPRIN1	0	1	0	0	0	0	0	1	0.440584	1
STAG2	0	1	0	0	0	0	0	1	0.440789	1
MAFB	0	1	0	0	0	0	0	1	0.443439	1
USP6	1	2	0	0	1	0	0	4	0.443693	1
NF2	0	1	0	0	0	0	0	1	0.444604	1
SLC15A2	0	1	0	0	0	0	0	1	0.448842	1
RNF43	0	1	0	0	0	0	0	1	0.450785	1
CRTC3	0	1	0	0	0	0	0	1	0.451884	1
SLCO2B1	1	1	0	0	0	0	0	2	0.451942	1
BCR	0	3	0	0	0	0	0	3	0.453789	1
BRCA2	2	12	0	0	0	0	0	14	0.453837	1
SLC34A2	1	1	0	0	0	0	0	2	0.45502	1
PDGFRA	1	1	0	1	1	0	0	4	0.455061	1
NFE2L2	0	1	0	0	0	0	0	1	0.455979	1
ARHGEF11	1	2	0	0	0	0	0	3	0.45732	1
SMARCA4	0	2	0	0	0	0	0	2	0.458031	1
AKT1	0	1	0	0	0	0	0	1	0.458256	1
SLIT2	1	2	0	0	1	0	0	4	0.458796	1
ITGB2	0	1	0	0	1	0	0	2	0.459178	1
MBD1	0	1	0	0	1	0	0	2	0.459255	1
PLCG1	2	2	0	1	0	0	0	5	0.462071	1
TAF15	0	1	0	0	0	0	0	1	0.467609	1
LRRTM4	1	1	0	0	0	0	0	2	0.468442	1
TNFAIP3	0	1	0	0	0	0	0	1	0.468671	1
DSP	0	4	0	0	0	0	0	3	0.468682	1
STIL	1	0	0	1	0	0	0	2	0.469405	1
NSD1	2	4	0	0	0	0	0	6	0.469689	1
WBSCR17	2	4	0	0	0	0	0	6	0.472195	1
ABCC2	0	3	0	1	1	0	0	5	0.473278	1
LAMP1	1	1	0	0	0	0	0	2	0.474123	1
ABCC5	1	2	0	0	0	0	0	3	0.475367	1
HECW1	3	3	0	0	0	0	0	6	0.475415	1
NCOA2	0	4	0	0	0	0	0	4	0.475796	1
DTX1	0	1	0	0	1	0	0	2	0.476353	1
PHLPP2	2	0	0	0	0	0	1	2	0.476562	1
DBH	0	1	0	0	1	0	0	2	0.47675	1
TET1	0	2	0	1	0	0	0	3	0.477547	1
PTPRS	5	4	0	0	0	1	0	10	0.477696	1
KIAA1549	2	2	0	0	0	0	0	4	0.483887	1
MRE11A	0	1	0	0	0	0	0	1	0.487492	1
SRGAP3	1	3	0	1	0	0	0	5	0.490103	1
DDR2	1	1	0	0	0	0	0	2	0.494594	1
ATP10D	2	5	0	0	0	0	1	8	0.494694	1
IL21R	0	2	0	0	0	0	0	2	0.496316	1
SLCO1B3	0	3	0	0	0	0	0	3	0.49653	1
OBSCN	7	22	0	0	1	1	1	32	0.500227	1
PCDHB6	2	1	0	0	0	0	0	3	0.503666	1
PYGL	1	1	0	0	0	0	0	2	0.504789	1
JAKMIP2	0	3	0	1	0	0	0	4	0.507849	1
RIPK1	1	1	0	1	0	0	0	3	0.509663	1
AXL	1	4	0	1	0	0	0	6	0.50979	1
BCL6	0	2	0	0	0	0	0	2	0.510258	1
SF3B2	0	1	0	0	0	0	0	1	0.51151	1
GOLGA5	0	1	0	0	0	0	0	1	0.514131	1
ZMYM2	2	1	0	0	0	0	0	3	0.523881	1
CYP1B1	1	1	0	0	0	0	0	2	0.5252	1
EPC1	0	1	0	0	0	0	0	1	0.526676	1
FOXP2	0	3	0	0	0	0	0	3	0.529197	1
NEBL	1	1	0	0	0	1	0	3	0.529424	1
ANKRD26	0	2	0	2	1	1	0	6	0.532634	1
NBN	1	3	0	0	0	0	0	4	0.532979	1
CUL1	0	1	0	0	0	0	0	1	0.53369	1
ELAC2	0	1	0	0	1	0	0	2	0.534352	1
MALT1	1	1	0	0	0	0	1	3	0.534817	1
DDX3X	0	1	0	0	0	0	0	1	0.537222	1
ERCC3	1	2	0	0	0	0	0	3	0.539574	1
CHD6	1	5	0	0	0	0	0	5	0.539835	1
NCOR1	1	2	0	1	1	0	0	5	0.544219	1
ERCC4	1	0	0	1	0	0	0	2	0.544534	1
MKI67	2	10	0	1	0	0	0	13	0.547595	1
XPC	1	1	0	0	0	0	0	2	0.549555	1
CDH2	0	3	0	0	0	0	0	3	0.552767	1
COLEC12	0	2	0	0	0	0	0	2	0.554862	1
BMPR1A	1	2	0	0	0	0	0	3	0.555259	1
FH	1	1	0	0	0	0	0	2	0.555583	1
BRD3	1	1	0	0	0	0	0	2	0.557361	1
XPO1	0	1	0	0	0	0	0	1	0.558992	1
UNC13D	0	0	0	1	0	1	0	2	0.560973	1
FGFR3	1	1	0	0	0	0	0	2	0.5615	1
ANTXR1	0	1	0	0	0	0	0	1	0.561646	1
KEAP1	1	1	0	0	0	0	0	2	0.562437	1
PIK3CG	2	3	0	0	0	0	0	5	0.56341	1
RBM15	0	2	0	0	0	0	0	2	0.563519	1
EPHB2	0	1	0	0	0	0	0	1	0.565137	1
COL1A2	2	1	0	0	1	0	0	4	0.567803	1
FGF14	1	1	0	0	0	0	0	2	0.573281	1
RNF213	2	10	0	0	1	0	0	13	0.573756	1
NRP1	0	2	0	0	0	0	0	2	0.576217	1
HAS2	0	1	0	0	0	0	0	1	0.577128	1
MLH3	0	1	0	0	0	0	0	1	0.577948	1
ACE	0	2	0	0	0	0	0	2	0.580574	1
BRD4	2	2	0	0	0	0	0	4	0.587603	1
RB1	0	1	0	2	0	0	0	3	0.589931	1
MYBL2	0	1	0	0	1	0	0	2	0.59065	1
DICER1	0	2	0	0	0	0	0	2	0.594907	1
ERCC2	0	1	0	0	0	0	0	1	0.594994	1
SMO	1	1	0	0	0	0	0	2	0.597776	1
BCL11A	0	1	0	0	0	0	0	1	0.600387	1
JAK2	0	2	0	0	0	0	0	2	0.60061	1
MED12	1	3	0	0	0	0	0	4	0.603394	1
CACNA1C	1	2	0	1	1	0	0	5	0.604434	1
ABCB11	0	1	0	0	0	0	0	1	0.605724	1
EPHA5	1	3	0	0	0	0	0	4	0.607339	1
THBS1	0	0	0	1	0	0	0	1	0.607821	1
PLXNA1	3	5	0	0	0	0	0	8	0.608958	1
PTPRT	2	4	0	1	0	0	0	7	0.610116	1
COL11A1	1	4	0	1	2	0	1	9	0.610685	1
NLRP1	0	0	0	1	0	0	0	1	0.611326	1
ANLN	0	0	0	1	0	0	0	1	0.61661	1
LIFR	1	3	0	0	0	0	0	4	0.619243	1
GAS7	0	1	0	0	0	0	0	1	0.619639	1
ASXL1	3	1	0	0	0	0	0	4	0.622095	1
ZSCAN20	1	2	0	0	0	0	0	3	0.623147	1
FAT2	1	6	0	0	0	0	0	7	0.623553	1
SMC1A	0	1	0	0	0	0	0	1	0.623606	1
DMD	0	6	0	3	1	0	0	10	0.625671	1
EXT1	0	3	0	1	0	0	0	4	0.625712	1
MYCN	0	1	0	0	0	0	0	1	0.630581	1
PHLDB1	0	1	0	0	0	0	0	1	0.632111	1
CES1	2	3	0	0	0	0	0	5	0.632238	1
ERC1	1	2	0	0	0	0	0	3	0.635641	1
MLLT3	1	1	0	1	0	0	0	3	0.637493	1
PIK3R2	2	1	0	0	0	0	0	3	0.639153	1
ALOX5	1	1	0	0	0	0	0	2	0.640576	1
RARA	2	2	0	0	0	0	0	4	0.642107	1
STK36	1	1	0	0	0	0	0	2	0.642998	1
PLEKHG5	1	1	0	0	0	0	0	2	0.643392	1
FLT3	1	1	0	0	1	0	1	4	0.651415	1
NF1	1	6	0	0	1	1	0	9	0.654073	1
ARHGEF12	0	0	0	1	1	0	0	2	0.654284	1
TSC2	1	1	0	0	1	0	0	3	0.654549	1
FAT3	6	10	0	0	0	0	0	16	0.656994	1
DNMT1	1	2	0	0	0	0	0	3	0.659961	1
NIN	0	1	0	0	0	0	0	1	0.662572	1
PDGFRB	0	1	0	0	0	0	0	1	0.663125	1
ALK	3	4	0	0	3	0	0	9	0.664511	1
PTCH2	2	1	0	0	0	0	0	3	0.668645	1
RICTOR	0	1	0	1	1	0	0	3	0.668792	1
WHSC1	0	1	0	0	1	0	0	2	0.676668	1
SEMA5B	2	2	0	0	0	0	0	4	0.677121	1
ERBB3	0	1	0	0	0	0	0	1	0.67983	1
RIF1	2	6	0	0	0	0	0	8	0.681914	1
GLI3	3	6	0	0	0	0	0	9	0.685056	1
NPR1	1	0	0	1	0	0	0	2	0.686948	1
FLT1	2	3	0	0	0	0	0	5	0.689897	1
GOLGA4	0	2	0	0	0	0	1	3	0.69049	1
SPEN	2	3	0	1	0	0	1	7	0.696052	1
MED1	0	1	0	0	0	0	0	1	0.696069	1
HDAC4	2	1	0	0	0	0	0	3	0.697366	1
PEAR1	2	2	0	0	0	0	0	4	0.697619	1
MST1R	1	1	0	0	0	0	0	2	0.704518	1
KIT	1	4	0	0	0	0	0	5	0.705768	1
NCOA1	0	1	0	0	0	2	0	2	0.710835	1
PTCH1	0	1	0	0	1	0	0	2	0.715339	1
SMC3	0	1	0	0	1	0	0	2	0.715672	1
UBR5	1	1	0	0	0	0	0	2	0.716846	1
HIP1	1	0	0	1	1	0	0	3	0.718086	1
ERCC5	1	2	0	1	0	0	0	4	0.718415	1
ZBTB16	2	2	0	0	1	0	1	6	0.71983	1
NCOR2	1	3	0	0	0	0	0	4	0.724731	1
NR3C1	0	1	0	0	0	0	0	1	0.72588	1
INSR	1	2	0	0	0	0	0	3	0.728101	1
NDRG1	1	1	0	0	0	0	0	2	0.729465	1
MYO18A	3	1	0	0	1	0	0	5	0.735627	1
PKHD1	3	10	0	0	0	0	0	13	0.737797	1
STAT5A	0	1	0	0	0	0	0	1	0.741118	1
PDE4DIP	4	9	0	2	1	0	0	16	0.743097	1
PIK3CD	1	1	0	0	1	0	0	3	0.748041	1
MAP3K1	2	2	0	1	2	0	0	7	0.75112	1
KIF1B	0	2	0	0	0	0	0	2	0.75594	1
ADAMTS20	3	4	0	0	0	0	0	7	0.758094	1
XIRP2	7	15	0	0	0	0	0	22	0.760901	1
LRRFIP1	1	1	0	0	0	0	0	2	0.765218	1
PTGS2	1	2	0	0	0	0	0	3	0.766519	1
MYH9	4	2	0	0	0	0	0	6	0.76717	1
ZNF521	1	1	0	0	0	0	0	2	0.769586	1
RIPK4	2	1	0	0	0	0	0	3	0.773031	1
WRAP53	2	1	0	0	0	0	0	3	0.775243	1
GRM8	0	2	0	0	0	0	0	2	0.775319	1
TERT	2	1	0	0	0	0	0	3	0.779237	1
DOT1L	0	2	0	0	0	0	0	2	0.782392	1
FAT4	5	9	0	0	0	0	0	14	0.786262	1
RET	1	2	0	0	0	0	0	3	0.787741	1
APOB	4	5	0	2	0	0	1	12	0.79118	1
SRRM2	2	4	0	1	0	0	1	8	0.799254	1
MTR	1	2	0	0	0	0	0	3	0.800019	1
FAT1	4	8	0	1	0	0	0	13	0.80428	1
ITPKB	2	1	0	0	0	0	0	3	0.80509	1
RAD21	2	2	0	0	0	0	0	4	0.805676	1
NOTCH3	1	2	0	0	0	0	0	3	0.80664	1
MECOM	2	0	0	0	0	0	1	3	0.80729	1
TET2	1	1	0	0	0	0	0	2	0.815062	1
BRCA1	1	1	0	2	0	0	0	4	0.823379	1
AKAP12	1	2	0	1	0	0	0	4	0.831128	1
NTRK1	2	2	0	0	0	0	0	4	0.83151	1
ATRX	1	3	0	0	0	0	0	4	0.838992	1
ITGA9	3	2	0	0	0	0	0	5	0.84206	1
EPHA7	2	4	0	1	0	0	0	7	0.843633	1
MYOM2	0	1	0	0	0	0	0	1	0.844042	1
EVPL	0	1	0	0	0	0	1	2	0.845066	1
RPTOR	2	1	0	0	0	0	0	3	0.849918	1
POLE	2	4	0	0	0	0	0	6	0.852352	1
DPYD	2	4	0	0	0	0	0	6	0.855395	1
PTGS1	0	1	0	1	0	0	0	2	0.858946	1
PTPRD	2	2	0	0	0	0	0	4	0.863658	1
TAF1	0	1	0	0	2	0	0	3	0.871255	1
FN1	4	4	0	0	1	2	0	11	0.872254	1
CBLB	2	3	0	2	0	0	0	7	0.878893	1
MAGI1	0	3	0	0	0	0	0	3	0.889297	1
CTNNA1	2	1	0	0	1	0	0	4	0.890807	1
EPHA3	1	1	0	0	1	0	0	3	0.891522	1
CLCA2	3	2	0	0	0	0	0	5	0.893643	1
LRP5	2	1	0	0	1	0	0	4	0.90452	1
SUFU	1	1	0	0	0	0	0	2	0.906982	1
CACNA2D1	2	2	0	0	0	1	0	5	0.913609	1
ERBB4	0	0	0	1	0	0	0	1	0.916361	1
FLT4	4	3	0	0	0	0	0	7	0.918075	1
ROS1	2	3	0	0	1	0	0	6	0.918138	1
USP42	1	2	0	0	0	0	0	3	0.921661	1
MUC16	12	31	0	2	0	1	0	46	0.926195	1
ARHGEF7	2	2	0	0	0	0	0	4	0.928949	1
ARID1A	1	2	0	2	0	0	1	6	0.931201	1
MLLT4	2	0	0	0	1	0	0	3	0.931799	1
PRF1	2	3	0	0	0	0	0	5	0.934294	1
SYNE1	11	27	0	3	0	3	0	43	0.939086	1
MTOR	2	2	0	0	0	0	0	4	0.944687	1
TRIM24	0	1	0	1	0	0	0	2	0.947143	1
HOXC13	1	1	0	0	0	0	0	2	0.950261	1
PCDH9	3	10	0	2	0	0	0	15	0.951262	1
MXRA5	5	4	0	0	0	0	0	9	0.952457	1
ATP10A	3	4	0	0	1	0	0	8	0.952823	1
ZNF423	2	3	0	0	0	0	0	5	0.962713	1
IGF2R	1	0	0	1	0	0	0	2	0.968929	1
FASN	0	3	0	0	1	0	0	4	0.974618	1
PTPRC	4	3	0	0	0	0	1	8	0.976199	1
DAB2IP	2	2	0	0	0	0	0	4	0.978089	1
MYH11	3	1	0	0	0	0	0	4	0.989437	1
MAP2K2	2	1	0	0	0	0	0	3	0.990992	1
CYP3A4	1	1	0	0	0	0	0	2	0.993501	1
ATM	0	8	0	2	1	0	0	11	0.993842	1
SDHA	3	3	0	0	0	0	0	6	0.995438	1
AR	4	5	0	0	0	0	0	9	0.996528	1
GPR98	2	13	0	0	2	1	1	19	0.997041	1
TAL2	1	1	0	0	0	0	0	2	0.999133	1
POR	1	1	0	0	0	0	0	2	0.999318	1
PRDM16	2	1	0	0	0	0	0	3	0.999777	1
EP400	7	6	0	1	0	0	0	12	0.999967	1
SIGLEC10	3	1	0	0	0	0	0	4	0.999988	1
NUMA1	0	5	0	0	0	0	0	5	0.99999	1
MKL1	4	2	0	0	0	0	0	6	0.999996	1
TRRAP	4	7	0	0	1	0	0	10	0.999998	1
ARID3B	4	1	0	0	0	0	0	5	1	1
ABCG2	1	0	0	0	0	0	0	1	1	1
ABL1	3	0	0	0	0	0	0	3	1	1
ACVR1B	1	0	0	0	0	1	0	2	1	1
ADAMTSL3	3	0	0	0	0	0	0	3	1	1
ADD3	1	0	0	0	0	0	0	1	1	1
AFF4	0	0	0	0	1	0	0	1	1	1
AHR	1	0	0	0	0	0	0	1	1	1
AIM2	0	0	0	0	2	0	0	2	1	1
ARHGAP26	0	0	0	0	0	0	1	1	1	1
ARID4B	2	0	0	0	0	0	0	2	1	1
AURKB	1	0	0	0	0	0	0	1	1	1
BCL2A1	1	0	0	0	0	0	0	1	1	1
BCOR	1	0	0	0	0	0	0	1	1	1
BNIP3	0	0	0	0	1	0	0	1	1	1
CCND3	0	0	0	0	1	0	0	1	1	1
CD274	1	0	0	0	0	0	0	1	1	1
CD36	1	0	0	0	0	0	0	1	1	1
CD44	1	0	0	0	0	0	0	1	1	1
CD8A	2	0	0	0	0	0	0	2	1	1
CDKN2A	0	0	0	1	0	0	0	1	1	1
CDKN3	1	0	0	0	0	0	0	1	1	1
CDX2	0	0	0	0	0	1	0	1	1	1
CHCHD7	0	1	0	0	0	0	0	1	1	1
CHD1	1	0	0	0	1	0	0	2	1	1
CTNNA3	4	0	0	0	0	0	0	4	1	1
CUX1	2	0	0	0	0	0	0	2	1	1
DDX41	0	0	0	0	0	0	1	1	1	1
DDX5	1	0	0	0	0	0	0	1	1	1
DDX6	1	0	0	0	0	0	0	1	1	1
DRD2	2	0	0	0	0	0	0	2	1	1
EIF4A2	0	0	0	0	1	0	0	1	1	1
ELK4	0	1	0	0	0	0	0	1	1	1
ELN	0	0	0	0	0	1	0	1	1	1
EPHA10	1	0	0	0	0	0	0	1	1	1
EPHA2	1	0	0	0	0	0	0	1	1	1
ETS1	1	0	0	0	0	0	0	1	1	1
FADD	1	0	0	0	0	0	0	1	1	1
FANCB	0	0	0	0	1	0	0	1	1	1
FANCD2	0	0	0	0	1	0	3	2	1	1
FANCE	2	0	0	0	0	0	0	2	1	1
FANCF	1	0	0	0	0	0	0	1	1	1
FANCI	1	0	0	0	0	0	0	1	1	1
FBXO11	1	0	0	0	1	0	0	2	1	1
FGFR1	1	0	0	0	0	0	0	1	1	1
FGFR2	2	0	0	0	0	0	0	2	1	1
FGFR4	1	0	0	0	0	0	0	1	1	1
FUS	1	0	0	0	0	0	0	1	1	1
FZR1	0	0	0	0	1	0	0	1	1	1
GBGT1	0	0	0	0	0	1	0	1	1	1
GIT2	0	0	0	0	1	0	0	1	1	1
GLMN	1	0	0	0	0	4	0	2	1	1
GMPS	1	0	0	0	1	0	0	2	1	1
GNA11	1	0	0	0	0	0	0	1	1	1
GRK4	2	0	0	0	0	0	0	2	1	1
GSK3B	0	0	0	0	0	0	1	1	1	1
HAX1	1	0	0	0	0	0	0	1	1	1
HEXIM1	1	0	0	0	0	0	0	1	1	1
HIST1H4I	1	0	0	0	0	0	0	1	1	1
HRAS	1	0	0	0	0	0	0	1	1	1
IKZF1	3	0	0	0	0	0	0	3	1	1
JUN	1	0	0	0	0	0	0	1	1	1
KCNH2	1	0	0	0	0	0	0	1	1	1
KDM5C	1	0	0	0	1	0	0	2	1	1
KDM6A	0	0	0	0	0	0	2	1	1	1
KL	0	0	0	0	0	0	1	1	1	1
KLF4	1	0	0	0	0	0	0	1	1	1
LHFP	2	0	0	0	1	0	0	3	1	1
LMO1	1	0	0	0	0	0	0	1	1	1
LTBP2	1	0	0	0	0	0	0	1	1	1
LTK	1	0	0	0	0	0	1	2	1	1
MARK4	0	0	0	0	1	0	0	1	1	1
MC1R	2	0	0	0	0	0	0	2	1	1
MDM4	2	1	0	0	0	0	0	3	1	1
MEF2D	1	0	0	0	0	0	0	1	1	1
MEN1	1	0	0	0	0	0	0	1	1	1
MLLT1	1	0	0	0	0	0	0	1	1	1
MLLT10	1	0	0	0	0	0	0	1	1	1
MLLT6	1	0	0	0	0	0	0	1	1	1
MMP2	1	0	0	0	0	0	0	1	1	1
MRPL3	1	0	0	0	0	0	0	1	1	1
MSR1	1	0	0	0	1	0	0	2	1	1
NFIB	0	2	0	0	0	0	0	2	1	1
NFKB2	1	0	0	0	0	0	0	1	1	1
NOTCH1	3	2	0	1	0	0	0	6	1	1
P4HA2	1	0	0	0	0	0	0	1	1	1
PARP1	1	0	0	0	0	0	0	1	1	1
PAX5	0	0	0	0	2	0	0	2	1	1
PBRM1	1	0	0	0	0	0	0	1	1	1
PEG3	1	0	0	0	0	0	0	1	1	1
PER1	1	0	0	0	0	1	0	2	1	1
PHOX2B	1	0	0	0	0	0	0	1	1	1
PIM1	0	1	0	0	0	0	0	1	1	1
PML	2	0	0	0	0	0	0	2	1	1
PMS2	1	0	0	0	0	0	0	1	1	1
PTPRJ	2	0	0	0	0	0	0	2	1	1
PXN	0	1	0	0	0	0	0	1	1	1
RAD51	1	0	0	0	0	0	0	1	1	1
RGS20	2	0	0	0	0	0	0	2	1	1
RRM1	0	0	0	0	1	0	0	1	1	1
SBF2	1	0	0	0	0	0	1	2	1	1
SFXN4	0	0	0	0	1	0	0	1	1	1
SLC16A1	0	2	0	0	0	0	0	1	1	1
SLC22A3	1	0	0	0	0	0	0	1	1	1
SLC38A3	0	1	0	0	0	0	0	1	1	1
SLC6A3	0	0	0	0	1	0	0	1	1	1
SLC9A3R1	0	0	0	0	1	0	0	1	1	1
SMAD6	1	0	0	0	0	0	0	1	1	1
SNX2	1	0	0	0	0	0	0	1	1	1
SNX29	2	0	0	0	0	0	0	1	1	1
SOCS3	1	0	0	0	0	0	0	1	1	1
STAT1	2	0	0	0	0	0	0	2	1	1
STAT5B	2	0	0	0	0	0	0	2	1	1
STXBP2	0	0	0	0	1	0	0	1	1	1
SYK	1	0	0	0	0	0	0	1	1	1
T	0	1	0	0	0	0	0	1	1	1
TBX22	0	0	0	0	1	0	0	1	1	1
TCF12	2	0	0	0	0	0	0	1	1	1
TCL1A	1	0	0	0	0	0	0	1	1	1
TFRC	1	0	0	0	0	0	0	1	1	1
TNFRSF13B	1	0	0	0	0	0	0	1	1	1
TNKS2	3	0	0	0	0	0	0	3	1	1
TPM3	1	0	0	0	0	0	0	1	1	1
TRAF7	2	1	0	0	0	0	0	3	1	1
TRIP11	0	0	0	0	1	0	0	1	1	1
TSHR	0	0	0	0	1	0	0	1	1	1
TYK2	2	0	0	0	0	0	0	2	1	1
VKORC1	1	0	0	0	0	0	0	1	1	1
ZMIZ1	2	0	0	0	0	0	0	2	1	1
SEPT2	0	1	0	0	0	0	0	1	1	1
SEPT6	0	1	0	1	0	0	0	2	1	1
SEPT9	0	1	0	0	1	0	0	2	1	1
ACKR3	2	0	0	0	0	0	0	2	1	1
AMER1	0	3	0	2	0	0	0	5	1	1
ARHGEF26	1	2	0	0	0	0	0	3	1	1
BIVM-ERCC5	1	2	0	1	0	0	0	4	1	1
C12orf79	0	0	0	0	1	0	0	1	1	1
CNTRL	0	1	0	0	0	0	0	1	1	1
DEPTOR	0	1	0	0	0	0	0	1	1	1
DROSHA	2	2	0	0	0	2	1	6	1	1
ENKD1	0	1	0	0	0	0	0	1	1	1
KAT6A	0	2	0	0	0	0	0	2	1	1
KAT6B	1	1	0	0	0	0	0	2	1	1
KHDC3L	0	0	0	0	1	0	0	1	1	1
KMT2A	1	3	0	0	0	0	0	4	1	1
KMT2B	1	4	0	0	0	0	0	5	1	1
KMT2C	0	7	0	1	0	0	1	9	1	1
KMT2D	2	4	0	0	0	0	0	6	1	1
LOC100129083	0	0	0	1	0	0	0	1	1	1
LRIF1	0	2	0	0	0	0	1	3	1	1
MEF2BNB-MEF2B	0	1	0	0	0	0	0	1	1	1
MRGBP	1	0	0	0	0	0	0	1	1	1
NOA1	0	1	0	0	0	0	0	1	1	1
NUTM1	0	1	0	0	0	0	0	1	1	1
RPS10-NUDT3	0	1	0	1	0	0	0	2	1	1
SLCO1B7	0	2	0	0	0	0	0	2	1	1
SLX4	1	2	0	0	0	0	0	3	1	1
SPECC1	0	3	0	0	0	0	0	3	1	1
SRSF2	0	1	0	0	0	0	0	1	1	1
SRSF3	0	1	0	0	0	0	0	1	1	1
