# Supplementary material for: Integrated molecular subtyping defines a curable oligometastatic state in colorectal liver metastasis
Source: Nat Commun. 2018 May 4;9:1793. doi: 10.1038/s41467-018-04278-6 (PMC5935683; doi:10.1038/s41467-018-04278-6)
Supplement: Supplementary file 11 — Supplementary Data 8 [file 41467_2018_4278_MOESM11_ESM.xls]

## Sheet: Table 8
Genomic Aberration	Subtype 1	Subtype 2	Subtype 3	Comparison	P-value
NOTCH1 mutation	0.231	0	0	1v2,3	0.0232
PIK3C2B mutation	0.231	0	0	1v2,3	0.0232
CDK12 mutation	0	0.2	0	2v1,3	0.0369
EBF1 mutation	0	0.2	0	2v1,3	0.0369
NRAS mutation	0	0.2	0	2v1,3	0.0369
DMD mutation	0	0.267	0.067	2v1,3	0.0428
VEGFA amplification	0.462	0.067	0.4	2v1,3	0.017
SMAD3 mutation	0	0	0.2	3v1,2	0.0369
